# Supplementary material for: Changed Patterns of Genomic Variation Following Recent Domestication: Selection Sweeps in Farmed Atlantic Salmon
Source: Front Genet. 2020 Apr 3;11:264. doi: 10.3389/fgene.2020.00264 (PMC7147387; doi:10.3389/fgene.2020.00264)
Supplement: Supplementary file 1 [file Data_Sheet_1.xlsx]

## Sheet: Sheet1
Supplementary Table S1. Summary mapping statistics for each pooled DNA samples taken from Ayllon et al (2015) that formed part of Dataset1.
River	Sample ID	TOTAL reads	Mapped reads	% Mapped reads	Duplicates	% Duplicates	Properly paired	% Properly paired	Singletons	% Singletons	Average Depth
Farm	TP-019	468170081	456852243	97.58	11730871	2.51	415206010	88.69	3661478	0.78	23.31
Farm	TP-012	422591599	408692956	96.71	10701220	2.53	370140398	87.59	3105301	0.73	20.87
Farm	TP-006	410078299	400081416	97.56	9810596	2.39	362720552	88.45	3817727	0.93	20.53
Farm	TP-005	479156308	468670585	97.81	12843962	2.68	426573338	89.03	3533333	0.74	23.87
Eidselva	SRR2170984	410936648	395302235	96.2	11735036	2.86	321345868	78.2	3077683	0.75	15.95
Eidselva	SRR2174328	388877628	373577495	96.07	14503906	3.73	309926838	79.7	2660815	0.68	14.94
Eidselva	SRR2174329	439304217	421180172	95.87	18196062	4.14	401495110	91.39	1856003	0.42	17.33
Eidselva	SRR2174330	372164671	355488658	95.52	15258923	4.1	330256464	88.74	1869087	0.5	14.5
Aardselva	SRR2174331	421987431	403791241	95.69	12586435	2.98	339950940	80.56	3127692	0.74	16.39
Aardselva	SRR2174332	378540938	360328706	95.19	12373325	3.27	321418382	84.91	2543448	0.67	14.77
Aardselva	SRR2174333	344137032	342800457	99.61	12814747	3.72	324083519	94.17	1336575	0.39	16.58
Aardselva	SRR2174334	377465135	359623406	95.27	15627199	4.14	343141776	90.91	1818735	0.48	14.75
Gloppenelva	SRR2174357	406582393	389010207	95.68	12666115	3.12	354314080	87.14	2841208	0.7	16.05
Flekke	SRR2174358	419216401	396321508	94.54	12587728	3	319717308	76.27	3622731	0.86	15.9
Flekke	SRR2174359	383241161	367053117	95.78	11465111	2.99	335324548	87.5	2539130	0.66	15.22
Flekke	SRR2174360	355634767	335879342	94.45	14799463	4.16	313099280	88.04	2428273	0.68	13.71
Flekke	SRR2174361	413428228	395923345	95.77	17255392	4.17	373829950	90.42	1589947	0.38	16.17
Gloppenelva	SRR2174362	422209211	400235612	94.8	13015346	3.08	368072154	87.18	3036303	0.72	16.57
Gloppenelva	SRR2174363	419072229	400407140	95.55	17888627	4.27	370424592	88.39	2416601	0.58	16.28
Gloppenelva	SRR2174364	435032565	419199987	96.36	20354504	4.68	390794196	89.83	1586758	0.36	16.97
Sulsdalgen	SRR2174366	455610237	436076699	95.71	14367613	3.15	375142450	82.34	3300050	0.72	17.73
Sulsdalgen	SRR2174367	447322192	423532283	94.68	14182692	3.17	339484912	75.89	4323811	0.97	16.87
Sulsdalgen	SRR2174368	393123658	377530055	96.03	14388985	3.66	351776250	89.48	1928621	0.49	15.54
Sulsdalgen	SRR2174369	446940879	429391668	96.07	19347282	4.33	410569356	91.86	1630763	0.36	17.62
Vorma	SRR2174449	419598825	401953704	95.79	12967983	3.09	354564320	84.5	3225043	0.77	16.5
Vorma	SRR2174450	372830093	360376923	96.66	11030918	2.96	330844836	88.74	2370638	0.64	14.77
Vorma	SRR2174451	439589966	425065810	96.7	17163091	3.9	398016624	90.54	2404150	0.55	17.24
Vorma	SRR2174452	422482226	397351840	94.05	17542640	4.15	376325766	89.07	2376752	0.56	16.28
