# Supplementary material for: Changed Patterns of Genomic Variation Following Recent Domestication: Selection Sweeps in Farmed Atlantic Salmon
Source: Front Genet. 2020 Apr 3;11:264. doi: 10.3389/fgene.2020.00264 (PMC7147387; doi:10.3389/fgene.2020.00264)
Supplement: Supplementary file 2 [file Data_Sheet_2.xlsx]

## Sheet: Sheet1
Supplementary Table S2: Annotation of SNP Identified using Dataset1
SNP Annotation Class	Variant Number
splice_acceptor_variant	627
splice_donor_variant	701
stop_gained	1420
stop_lost	174
start_lost	160
missense_variant	114198
splice_region_variant	25556
Incomplete_terminal_codon_variant	1
stop_retained_variant	80
synonymous_variant	116228
coding_sequence_variant	10
5_prime_UTR_variant	53447
3_prime_UTR_variant	165062
non_coding_transcript_exon_variant	49981
intron_variant	7202970
non_coding_transcript_variant	366344
upstream_gene_variant	1176922
downstream_gene_variant	1146776
intergenic_variant	1668069
