# Supplementary material for: Changed Patterns of Genomic Variation Following Recent Domestication: Selection Sweeps in Farmed Atlantic Salmon
Source: Front Genet. 2020 Apr 3;11:264. doi: 10.3389/fgene.2020.00264 (PMC7147387; doi:10.3389/fgene.2020.00264)
Supplement: Supplementary file 3 [file Data_Sheet_3.zip › Supp_TableS3.xlsx]

## Sheet: Sheet1
Supplementary Table S3: Outlier regions and associated genes detected in farmed fish from Dataset1 with - ZHp > 3.
Chromosome	bp start	bp end	ΣnMAJ	ΣnMIN	2ΣnMAJΣnMIN	ΣnMAJ + ΣnMIN	(ΣnMAJ + ΣnMIN)2	Hp	Zhp	(-Zhp)	Gene Alias	Description / Product	Overlapping genes	Overlapping proteins swissprot >75% similarity	Gene Names conversion
3	41475001	41625000	2052	20	82080	2072	4293184	0.0191187	-4.12382	4.12382	klf2	klf2 Krueppel-like factor 2	klf2	klf2:O43474,P46099,P57682,Q13351,Q60793,Q60843,Q60980,Q9ET58,Q9Y5W3,Q9Z0Z7	klf2:Klf1,KLF1,Klf2,KLF2,Klf3,KLF3,Klf4,KLF4,Klf5
3	41250001	41400000	2445	43	210270	2488	6190144	0.0339685	-3.85432	3.85432	pgdb4;myo9b;loxl5b	LOC106600516 protein-lysine 6-oxidase-like; LOC106600513 unconventional myosin-IXb-like%2C transcript variant X10; LOC106600515 uncharacterized LOC106600515%2C transcript variant X1; LOC106600527 retinal homeobox protein Rx1-like; LOC106600470	LOC106600516;LOC106600513;LOC106600515;LOC106600527;LOC106600470	LOC106600516:P16636,P28301,P33072,P97873,Q05063 LOC106600513:B2RTY4,Q13459,Q63358,Q8C170,Q9QY06,Q9Z1N3 LOC106600470:Q60902,Q9UBC2	LOC106600516:Lox,LOX,Loxl1 LOC106600513:Myo9a,MYO9A,Myo9b,MYO9B LOC106600470:Eps15l1,EPS15L1
3	41025001	41175000	1286	24	61728	1310	1716100	0.0359699	-3.818	3.818	insra;gsonmt00058897001;hiat1a;	LOC106600510 insulin receptor-like; LOC106600511 uncharacterized LOC106600511%2C transcript variant X4; LOC106600512 hippocampus abundant transcript 1 protein-like%2C transcript variant X1	LOC106600510;LOC106600511;LOC106600512	LOC106600510:O73798,P06213,P08069,P15127,P15208,P24062,Q60751,Q64716,Q9PVZ4,Q9WTL4 LOC106600512:A4IF94,P70187,Q5SR56,Q96MC6	LOC106600510:igf1r,Igf1r,IGF1R,insr,Insr,INSR,Insrr LOC106600512:Mfsd14a,MFSD14A,MFSD14B
14	79500001	79650000	2839	55	312290	2894	8375236	0.0372873	-3.79409	3.79409	cbx3;gsonmt00021581001;gsonmt00052766001;snx10a	cbx3 Chromobox protein homolog 3%2C transcript variant X2; LOC106570514 nuclear factor erythroid 2-related factor 1-like; LOC106570515 sorting nexin-10A-like	cbx3;LOC106570514;LOC106570515	cbx3:P23198,P45973,P83916,Q5R6X7,Q61686	cbx3:CBX1,Cbx3,CBX3,Cbx5,CBX5
6	64800001	64950000	1490	32	95360	1522	2316484	0.0411658	-3.7237	3.7237	il12b;wasf1	wasf1 WAS protein family%2C member 1%2C transcript variant X2; LOC106607975 interleukin-12 subunit beta-like	wasf1;LOC106607975	wasf1:Q0IIJ3,Q5BJU7,Q5NVG8,Q8R5H6,Q92558 LOC106607975:	wasf1:Wasf1,WASF1
3	41100001	41250000	1523	35	106610	1558	2427364	0.0439201	-3.67372	3.67372	gsonmt00058897001;myo9b;insra;hiat1a	LOC106600510 insulin receptor-like; LOC106600511 uncharacterized LOC106600511%2C transcript variant X4; LOC106600512 hippocampus abundant transcript 1 protein-like%2C transcript variant X1; LOC106600513 unconventional myosin-IXb-like%2C transcript variant X10	LOC106600510;LOC106600511;LOC106600512;LOC106600513	LOC106600510:O73798,P06213,P08069,P15127,P15208,P24062,Q60751,Q64716,Q9PVZ4,Q9WTL4 LOC106600512:A4IF94,P70187,Q5SR56,Q96MC6 LOC106600513:B2RTY4,Q13459,Q63358,Q8C170,Q9QY06,Q9Z1N3	LOC106600510:igf1r,Igf1r,IGF1R,insr,Insr,INSR,Insrr LOC106600512:Mfsd14a,MFSD14A,MFSD14B LOC106600513:Myo9a,MYO9A,Myo9b,MYO9B
3	41175001	41325000	2080	48	199680	2128	4528384	0.0440952	-3.67054	3.67054	pgbd4;myo9b;hiat1a	LOC106600512 hippocampus abundant transcript 1 protein-like%2C transcript variant X1; LOC106600515 uncharacterized LOC106600515%2C transcript variant X1LOC106600513 unconventional myosin-IXb-like%2C transcript variant X10 ;	LOC106600512;LOC106600513;LOC106600515	LOC106600512:A4IF94,P70187,Q5SR56,Q96MC6 LOC106600513:B2RTY4,Q13459,Q63358,Q8C170,Q9QY06,Q9Z1N3	LOC106600512:Mfsd14a,MFSD14A,MFSD14B LOC106600513:Myo9a,MYO9A,Myo9b,MYO9B
3	41400001	41550000	2192	54	236736	2246	5044516	0.0469294	-3.61911	3.61911	klf2	klf2 Krueppel-like factor 2; LOC106600470	klf2;LOC106600470	klf2:O43474,P46099,P57682,Q13351,Q60793,Q60843,Q60980,Q9ET58,Q9Y5W3,Q9Z0Z7 LOC106600470:Q60902,Q9UBC2	klf2:Klf1,KLF1,Klf2,KLF2,Klf3,KLF3,Klf4,KLF4,Klf5 LOC106600470:Eps15l1,EPS15L1
3	39000001	39150000	1885	47	177190	1932	3732624	0.0474706	-3.60928	3.60928	c19orf26;dos;midn;stk11	LOC106600440 uncharacterized LOC106600440; LOC106600439 midnolin-like; LOC106599971 serine/threonine-protein kinase STK11-like%2C transcript variant X2	LOC106600440;LOC106600439;LOC106599971	LOC106600440:P03934,Q04202 LOC106599971:D4AE59,Q0GGW5,Q15831,Q91604,Q9WTK7	LOC106600440:,tc1a LOC106599971:stk11,Stk11,STK11
3	41325001	41475000	2275	59	268450	2334	5447556	0.049279	-3.57647	3.57647	loxl5b	LOC106600516 protein-lysine 6-oxidase-like; LOC106600515 uncharacterized LOC106600515%2C transcript variant X1; LOC106600527 retinal homeobox protein Rx1-like; LOC106600470	LOC106600516;LOC106600515;LOC106600527;LOC106600470	LOC106600516:P16636,P28301,P33072,P97873,Q05063 LOC106600470:Q60902,Q9UBC2	LOC106600516:Lox,LOX,Loxl1 LOC106600470:Eps15l1,EPS15L1
3	41550001	41700000	2190	58	254040	2248	5053504	0.0502701	-3.55848	3.55848	rt23	LOC106600471 ras-related protein Rab-8A-like; LOC106600473; LOC106600475 uncharacterized LOC106600475; LOC106600472 calcium and integrin-binding family member 3-like; LOC106600474	LOC106600471;LOC106600473;LOC106600475;LOC106600472;LOC106600474	LOC106600471:A4FV54,P22128,P55258,P61007,Q2HJI8,Q5F470,Q5R4A3,Q5REC9,Q92930 LOC106600473:O35544,O35921,P24942,P43003,P48664,P56564,Q9N1R2 LOC106600475: LOC106600472: LOC106600474:	LOC106600471:,Rab8a,RAB8A,RAB8B LOC106600473:Slc1a3,SLC1A3,Slc1a6,SLC1A6
2	37800001	37950000	1907	51	194514	1958	3833764	0.0507371	-3.55	3.55	gsonmt00049183001;gsonmt00013086001;rrbp1;csrp2bp;tp53bp2;gtbp2;rbbp9;polr3f	LOC106584902 cysteine-rich protein 2-binding protein-like%2C transcript variant X2; trnaa-ugc tRNA-Ala; LOC106584914 uncharacterized LOC106584914%2C transcript variant X2; LOC106584912 ribosome-binding protein 1-like%2C transcript variant X5; LOC106584898	LOC106584902;trnaa-ugc;LOC106584914;LOC106584912;LOC106584898	LOC106584902:Q8CID0,Q9H8E8 LOC106584914:Q28298,Q99PL5,Q9P2E9 LOC106584912:Q28298 LOC106584898:Q3UJK4,Q9BX10	LOC106584902:Kat14,KAT14 LOC106584914:Rrbp1,RRBP1 LOC106584912:RRBP1 LOC106584898:Gtpbp2,GTPBP2
24	39675001	39825000	2257	61	275354	2318	5373124	0.0512465	-3.54076	3.54076	prr16;sema6a;dmxl2	LOC106585816 protein Largen-like; LOC106585847 semaphorin-6A-like%2C transcript variant X1;	LOC106585816;LOC106585847;dmxl1;hsd17b4	LOC106585847:O35464,O54951,O70141,Q9H2E6,Q9H3T3 dmxl1:Q6PNC0,Q8BPN8,Q8TDJ6,Q9Y485 hsd17b4:P51659,P51660,P97852,Q01373,Q02207,Q9NKW1,Q9VXJ0	LOC106585847:Sema6a,SEMA6A,Sema6b,SEMA6B dmxl1:Dmxl1,DMXL1,Dmxl2,DMXL2 hsd17b4:fox-2,FOX2,Hsd17b4,HSD17B4,Mfe2,mfeA
15	40575001	40725000	2329	63	293454	2392	5721664	0.0512882	-3.54	3.54	tmtc4;prima1;crestin;cox81;btbd7	prima1 proline rich membrane anchor 1%2C transcript variant X2; LOC106571735 cytochrome c oxidase subunit 8B%2C mitochondrial-like; btbd7 BTB (POZ) domain containing 7%2C transcript variant X1	prima1;LOC106571735;btbd7	btbd7:Q8CFE5,Q9P203	btbd7:Btbd7,BTBD7
13	5625001	5775000	1413	39	110214	1452	2108304	0.0522761	-3.52207	3.52207	zgc:174689;zgc:172290;slc6a17;zgc:172290;	LOC106566389; nattl Natterin-like protein%2C transcript variant X3; LOC106566390; LOC106566388 sodium-dependent neutral amino acid transporter SLC6A17-like	LOC106566389;nattl;LOC106566390;LOC106566388;	LOC106566388:P31662,Q08469,Q5R9C2,Q8BG16,Q8BJI1,Q9H1V8,Q9XS59	LOC106566388:Slc6a15,SLC6A15,Slc6a17,SLC6A17
4	27975001	28125000	1337	37	98938	1374	1887876	0.052407	-3.5197	3.5197		LOC106602850 beta-crystallin A1-like%2C transcript variant X2; LOC106602996 uncharacterized LOC106602996; LOC106602851 tumor suppressor candidate 5 homolog%2C transcript variant X2; LOC106602849 solute carrier family 13 member 2-like	LOC106602850;LOC106602996;LOC106602851;LOC106602849;	LOC106602850:P02525,P05813,P07317,P10042,P11843,P14881,Q91314,Q91315,Q91316,Q91317 LOC106602996: LOC106602851: LOC106602849:P70545,Q13183,Q28615,Q8CJ44,Q9ES88	LOC106602850:,Cryba1,CRYBA1 LOC106602849:Slc13a2,SLC13A2,Slc13a5
9	62025001	62175000	1381	41	113242	1422	2022084	0.0560026	-3.45444	3.45444
13	46275001	46425000	1821	55	200310	1876	3519376	0.0569163	-3.43786	3.43786	gsonmt00049183001;znf362;rimklb;tnfrsf1a	LOC106567385 uncharacterized LOC106567385; LOC106567384 beta-citrylglutamate synthase B-like%2C transcript variant X1; LOC106567386 zinc finger protein 362-like%2C transcript variant X8; LOC106567387 tumor necrosis factor receptor superfamily member 1A-like	LOC106567385;LOC106567384;LOC106567386;LOC106567387;	LOC106567384:Q0VCE9,Q66HZ2,Q6PFX8,Q80WS1,Q8IXN7,Q9ULI2 LOC106567386:Q5T0B9,Q8TF68,Q9EQJ4	LOC106567384:Rimkla,RIMKLA,rimklb,Rimklb,RIMKLB LOC106567386:ZNF362,Znf384,ZNF384
MT	1	150000	1102	34	74936	1136	1290496	0.0580676	-3.41697	3.41697		ND1 NADH dehydrogenase subunit 1; ND2 NADH dehydrogenase subunit 2; COX1 cytochrome c oxidase assembly protein COX15 homolog; COX2 cytochrome c oxidase subunit II; ATP8 ATP synthase F0 subunit 8	ND1;ND2;COX1;COX2;ATP8	ND1:O03847,O48358,O78679,P24969,P34186,P48174,P55779,Q37676,Q4JQI7,Q9MIZ0 ND2:P48175,Q35924 COX1:O03167,O78681,O79403,P24985,P34188,P48170,Q36775,Q4JQI5,Q9MIY8,Q9ZZM6 COX2:O78682,O79404,P24987,P34189,P48171,Q37677,Q37741,Q4JQI4,Q9MIY7,Q9ZZ51 ATP8:P68528,Q9T9D5,Q9XN27,Q9XN35	ND1:mt-nd1,MT-ND1 ND2:MT-ND2 COX1:mt-co1,MT-CO1 COX2:mt-co2,MT-CO2 ATP8:mt-atp8
9	81375001	81525000	388	12	9312	400	160000	0.0582	-3.41457	3.41457	gria3b
14	69600001	69750000	258	8	4128	266	70756	0.0583413	-3.412	3.412
13	5700001	5850000	1090	34	74120	1124	1263376	0.0586682	-3.40607	3.40607	zgc:174689;zgc:172290;zgc:172290	LOC106566389; nattl Natterin-like protein%2C transcript variant X3; LOC106566390; LOC106566392; LOC106566391 natterin-like protein	LOC106566389;nattl;LOC106566390;LOC106566392;LOC106566391
11	450001	600000	1714	54	185112	1768	3125824	0.0592202	-3.39605	3.39605	alk	LOC106562017 ALK tyrosine kinase receptor-like	LOC106562017
2	37725001	37875000	1448	46	133216	1494	2232036	0.0596836	-3.38764	3.38764	gsonmt00014036001;si:ch211-163b2.4;orf2p;gsonmt00049183001;gsonmt00013086001;rrbp1;csrp2bp;zg57;polr3f;gsonmt00029983001	LOC106584935; LOC106584751 uncharacterized; LOC106584751; LOC106584902 cysteine-rich protein 2-binding protein-like%2C transcript variant X2; LOC106584925 zinc finger protein OZF-like; LOC106584914 uncharacterized LOC106584914%2C transcript variant X2	LOC106584935;LOC106584751;LOC106584902;LOC106584925;LOC106584914	LOC106584935:P0C1H3,P0C1H4,P10854,P23527,P62808,P69069,Q5QNW6,Q6PC60,Q93079,Q99877 LOC106584902:Q8CID0,Q9H8E8 LOC106584914:Q28298,Q99PL5,Q9P2E9	LOC106584935:,H2B-I,H2B-V,HIST1H2BH,Hist1h2bm,HIST1H2BN,HIST1H2BO,HIST2H2BF,hist2h2l LOC106584902:Kat14,KAT14 LOC106584914:Rrbp1,RRBP1
11	49200001	49350000	3488	112	781312	3600	12960000	0.0602864	-3.3767	3.3767	gsonmt00035867001;gsonmt00014036001;gsonmt00023455001;slc12a2	LOC106562898 uncharacterized LOC106562898; LOC106562899 uncharacterized LOC106562899; LOC106562902 uncharacterized LOC106562902%2C transcript variant X2; LOC106562900 solute carrier family 12 member 2-like%2C transcript variant X1	LOC106562898;LOC106562899;LOC106562902;LOC106562900;
6	47925001	48075000	403	13	10478	416	173056	0.0605469	-3.37197	3.37197	taf1a;aida;dups10	LOC106607590 dual specificity protein phosphatase 10-like%2C transcript variant X2; LOC106607592 TATA box-binding protein-associated factor RNA polymerase I subunit A-like%2C transcript variant X2; LOC106607593 axin interactor%2C dorsalization-associated protein%2C transcript variant X4	LOC106607590;LOC106607592;LOC106607593	LOC106607590:Q0IID7,Q9ESS0,Q9Y6W6 LOC106607592: LOC106607593:Q4R8C7,Q6PAW0,Q6PB19,Q6PBN2,Q8C4Q6,Q96BJ3	LOC106607590:Dusp10,DUSP10 LOC106607593:aida,Aida,AIDA,aida-a,aida-b
9	83100001	83250000	2254	74	333592	2328	5419584	0.0615531	-3.35371	3.35371	;tmsb10;pol;prsp1b;znf711;fmrpd4;kctd8	LOC106612213 uncharacterized LOC106612213; LOC106612212 BTB/POZ domain-containing protein KCTD12-like; tyba Thymosin beta-a; LOC106612205 solute carrier family 25 member 53-like; LOC106612209 ribose-phosphate pyrophosphokinase 1-like%2C transcript variant X2	LOC106612213;LOC106612212;tyba;LOC106612205;LOC106612209	LOC106612213: LOC106612212: tyba:Q9I955 LOC106612205: LOC106612209:O94413,P09330,P11908,P21108,P60892,Q4R4U3,Q5XGI0,Q5ZI49,Q7ZXC9,Q9CS42	LOC106612209:Prps1,PRPS1,PRPS1L1,prps2,Prps2,PRPS2,SPCC1620.06c
11	375001	525000	1624	54	175392	1678	2815684	0.0622911	-3.34032	3.34032	alk	LOC106562017 ALK tyrosine kinase receptor-like	LOC106562017
15	41625001	41775000	2686	90	483480	2776	7706176	0.0627393	-3.33219	3.33219		LOC106571680 zona pellucida sperm-binding protein 3-like; LOC106571678 neurexin-3b%2C transcript variant X1	LOC106571680;LOC106571678	LOC106571678:A1XQX8,A1XQY0,A1XQY1,A1XQY3,D0PRN3,D0PRN4,Q07310,Q6P9K9,Q9HDB5,Q9Y4C0	LOC106571678:,Nrxn3,NRXN3,nrxn3a,nrxn3b
9	67575001	67725000	2626	90	472680	2716	7376656	0.0640778	-3.30789	3.30789	gsonmt00052683001;zgc:194186 ;cenpe;wfs1;zkscan7;ppp2r2c	LOC106611905 uncharacterized LOC106611905; LOC106611903 uncharacterized LOC106611903; LOC106611897 zinc finger protein 500-like%2C transcript variant X2; LOC106611890 zinc finger protein 629-like; LOC106611898 rootletin-like%2C transcript variant X6	LOC106611905;LOC106611903;LOC106611897;LOC106611890;LOC106611898
8	17400001	17550000	350	12	8400	362	131044	0.0641006	-3.30748	3.30748		LOC106610299 uncharacterized LOC106610299; LOC106610301 PC4 and SFRS1-interacting protein-like%2C transcript variant X1; LOC106610302 snRNA-activating protein complex subunit 3-like	LOC106610299;LOC106610301;LOC106610302	LOC106610299: LOC106610301:O75475,Q5XXA9,Q66T72,Q812D1,Q8MJG1,Q99JF8 LOC106610302:	LOC106610301:Psip1,PSIP1
9	77475001	77625000	2088	72	300672	2160	4665600	0.0644444	-3.30124	3.30124	tgfb2;gsonmt00037183001;=gsonmt00031086001;itpkb;cenpf;atg2a	LOC106612105 potassium channel subfamily K member 4-like; LOC106612106 transforming growth factor beta-2-like LOC106612099; LOC106612103 inositol-trisphosphate 3-kinase B-like; LOC106612098 trichohyalin-like%2C transcript variant X2	LOC106612105;LOC106612106;LOC106612099;LOC106612103;LOC106612098	LOC106612106:P10600,P15203,P16047,P17125,P21214,P30371,Q07257,Q07258	LOC106612106:Tgfb2,TGFB2,Tgfb3,TGFB3
14	79425001	79575000	3249	115	747270	3364	11316496	0.0660337	-3.2724	3.2724	cbx3;gsonmt00021581001;gsonmt00052766001;snx10a	cbx3 Chromobox protein homolog 3%2C transcript variant X2; LOC106570514 nuclear factor ; LOC106570515 sorting nexin-10A-likeerythroid 2-related factor 1-like	cbx3;LOC106570514;LOC106570515	cbx3:P23198,P45973,P83916,Q5R6X7,Q61686	cbx3:CBX1,Cbx3,CBX3,Cbx5,CBX5
10	40575001	40725000	2032	72	292608	2104	4426816	0.066099	-3.27121	3.27121	znhit6;cyr61;ddah1;col24a1	cyr61 cysteine-rich%2C angiogenic inducer%2C 61; znhit6 zinc finger%2C HIT-type containing 6; ddah1 dimethylarginine dimethylaminohydrolase 1; col24a1 collagen%2C type XXIV%2C alpha 1	cyr61;znhit6;ddah1;col24a1	znhit6:P03934,P35072,Q04202	znhit6:,tc1a
4	24975001	25125000	1428	52	148512	1480	2190400	0.0678013	-3.24032	3.24032	dv12;acadvl;itgax;crb12;slc13a2	LOC106602818 segment polarity protein dishevelled homolog DVL-2-like%2C transcript variant X2; acadvl acyl-CoA dehydrogenase%2C very long chain%2C transcript variant X1; LOC106602819 integrin alpha-X-like%2C transcript variant X2	LOC106602818;acadvl;LOC106602819	LOC106602818:B1WAP7,O14641,P51142,Q05AS8,Q60838,Q61062,Q6DKE2,Q92997 acadvl:P45953,P48818,P49748,P50544,Q8HXY7 LOC106602819:	LOC106602818:dvl2,Dvl2,DVL2,dvl3,Dvl3,DVL3 acadvl:Acadvl,ACADVL
9	61950001	62100000	1121	41	91922	1162	1350244	0.0680781	-3.2353	3.2353		LOC106611803 uncharacterized LOC106611803	LOC106611803
4	66075001	66225000	2367	89	421326	2456	6031936	0.0698492	-3.20315	3.20315	gsonmt00081474001 ; si:ch211-255g12.8 ;gsonmt00018532001 ;ets1;st3gal4	kcnj1 potassium channel%2C inwardly rectifying subfamily J%2C member 1; st3gal4 ST3 beta-galactoside alpha-2%2C3-sialyltransferase 4%2C transcript variant X1; ets1 v-ets avian erythroblastosis virus E26 oncogene homolog 1%2C transcript variant X4; LOC100196589 somatolactin beta	kcnj1;st3gal4;ets1;LOC100196589	ets1:P18755,P18756	ets1:ets1-a,ets1-b
9	87225001	87375000	239	9	4302	248	61504	0.0699467	-3.20139	3.20139		LOC106612267 protocadherin-11 X-linked-like%2C transcript variant X1	LOC106612267
2	36150001	36300000	2458	94	462104	2552	6512704	0.0709542	-3.1831	3.1831
21	38100001	38250000	2359	91	429338	2450	6002500	0.0715265	-3.17271	3.17271	erbb4	erbb4 erb-b2 receptor tyrosine kinase 4	erbb4
2	36075001	36225000	2688	104	559104	2792	7795264	0.0717235	-3.16914	3.16914	ptpru	ptpru protein tyrosine phosphatase%2C receptor type%2C U%2C transcript variant X1	ptpru	ptpru:B3DK56	ptpru
9	83175001	83325000	1910	74	282680	1984	3936256	0.0718144	-3.16749	3.16749	tmsb10;pol;prps1b;znf711;frmpd4	tyba Thymosin beta-a; LOC106612205 solute carrier family 25 member 53-like; LOC106612209 ribose-phosphate pyrophosphokinase 1-like%2C transcript variant X2; LOC106612211; LOC106612208 FERM and PDZ domain-containing protein 3-like%2C transcript variant X2	tyba;LOC106612205;LOC106612209;LOC106612211;LOC106612208	tyba:Q9I955 LOC106612205: LOC106612209:O94413,P09330,P11908,P21108,P60892,Q4R4U3,Q5XGI0,Q5ZI49,Q7ZXC9,Q9CS42 LOC106612211:Q0VA20,Q5XG16,Q7SXC6 LOC106612208:Q5JV73	LOC106612209:Prps1,PRPS1,PRPS1L1,prps2,Prps2,PRPS2,SPCC1620.06c LOC106612211:,zgc:66447 LOC106612208:FRMPD3
24	3900001	4050000	1863	73	271998	1936	3748096	0.0725696	-3.15378	3.15378		LOC106584968 uncharacterized LOC106584968	LOC106584968
11	750001	900000	1347	53	142782	1400	1960000	0.072848	-3.14873	3.14873		LOC106561874 uncharacterized LOC106561874	LOC106561874
15	40650001	40800000	2586	102	527544	2688	7225344	0.073013	-3.14574	3.14574	crestinlcox81;btbd7	LOC106571735 cytochrome c oxidase subunit 8B%2C mitochondrial-like; btbd7 BTB (POZ) domain containing 7%2C transcript variant X1	LOC106571735;btbd7	btbd7:Q8CFE5,Q9P203	btbd7:Btbd7,BTBD7
11	300001	450000	1191	47	111954	1238	1532644	0.0730463	-3.14513	3.14513	alk	LOC106562017 ALK tyrosine kinase receptor-like	LOC106562017
14	26625001	26775000	1824	72	262656	1896	3594816	0.0730652	-3.14479	3.14479	gsonmt00065759001;kmt2c	LOC106569192 histone-lysine N-methyltransferase 2C-like%2C transcript variant X2	LOC106569192	LOC106569192:O14686,Q6PDK2,Q8BRH4,Q8NEZ4	LOC106569192:Kmt2c,KMT2C,Kmt2d,KMT2D
20	33450001	33600000	2493	99	493614	2592	6718464	0.0734713	-3.13742	3.13742	ap3m1;tet3;rfrpr;gsonmt00050524001	LOC106580492 AP-3 complex subunit mu-2-like%2C transcript variant X2; LOC106580493 methylcytosine dioxygenase TET3-like%2C transcript variant X2; LOC106580494 neuropeptide FF receptor 1-like	LOC106580492;LOC106580493;LOC106580494	LOC106580492:P47795,P53676,P53677,P53678,Q24K11,Q5ZMP7,Q8R2R9,Q9JKC8,Q9Y2T2 LOC106580493:O43151,P03934,P35072,Q3URK3,Q6N021,Q8BG87,Q8NFU7 LOC106580494:P03934	LOC106580492:,Ap3m1,AP3M1,Ap3m2,AP3M2 LOC106580493:,tc1a,Tet1,TET1,TET2,Tet3,TET3 LOC106580494:tc1a
3	40950001	41100000	1823	73	266158	1896	3594816	0.0740394	-3.12711	3.12711	psl1;insra	LOC106600469 signal peptide peptidase-like 2B; LOC106600508 rho guanine nucleotide exchange factor 18-like%2C transcript variant X4; LOC106600510 insulin receptor-like	LOC106600469;LOC106600508;LOC106600510	LOC106600469:Q3TD49,Q5F383,Q5PQL3,Q8TCT7 LOC106600510:O73798,P06213,P08069,P15127,P15208,P24062,Q60751,Q64716,Q9PVZ4,Q9WTL4	LOC106600469:Sppl2b,SPPL2B LOC106600510:igf1r,Igf1r,IGF1R,insr,Insr,INSR,Insrr
16	7725001	7875000	1496	60	179520	1556	2421136	0.074147	-3.12516	3.12516	gsonmt00073831001; scf	kitlg KIT ligand; LOC106573114 uncharacterized LOC106573114	kitlg;LOC106573114	kitlg:P03934	kitlg:tc1a
9	83025001	83175000	2180	88	383680	2268	5143824	0.0745904	-3.11711	3.11711	znf711;kctd8;tmsb10;pol;prsp1b;	LOC106612213 uncharacterized LOC106612213; LOC106612212 BTB/POZ domain-containing protein KCTD12-like; LOC106612206 uncharacterized LOC106612206; LOC106612210 zinc finger protein 711-like%2C transcript variant X2;LOC106612211	LOC106612213;LOC106612212;LOC106612206;LOC106612210;LOC106612211	LOC106612213: LOC106612212: LOC106612206:P35072 LOC106612210:A7Y7X5,Q01611,Q9Y462 LOC106612211:Q0VA20,Q5XG16,Q7SXC6	LOC106612210:zfy1,znf711,ZNF711 LOC106612211:,zgc:66447
16	7650001	7800000	1015	41	83230	1056	1115136	0.0746366	-3.11627	3.11627	gsonmt00073831001; scf	kitlg KIT ligand; LOC106573114 uncharacterized LOC106573114	kitlg;LOC106573114	kitlg:P03934	kitlg:tc1a
18	1950001	2100000	2129	87	370446	2216	4910656	0.0754372	-3.10174	3.10174	orf2p;fgfr2;gsonmt00027062001	fgfr2 fibroblast growth factor receptor 2%2C transcript variant X5	fgfr2	fgfr2:P21802,P21803	fgfr2:Fgfr2,FGFR2
19	59475001	59625000	2351	97	456094	2448	5992704	0.0761082	-3.08957	3.08957	orf2p;tecta;gsonmt00044825001;spop	trnaa-ugc tRNA-Ala; LOC106579089 alpha-tectorin-like; LOC106579088 speckle-type POZ protein	trnaa-ugc;LOC106579089;LOC106579088	LOC106579088:A0JMG1,O43791,Q0IHH9,Q5BL35,Q7T330,Q7ZX06	LOC106579088:spop,SPOP,spop-a,spop-b,spopla,spoplb
12	24675001	24825000	799	33	52734	832	692224	0.0761805	-3.08825	3.08825	pgrp-12;ngap;cbx8b;mcoln1a;dgke;cbx4;trim25;si:ch211-214c7.4	LOC106564972; LOC106564993 N-acetylmuramoyl-L-alanine amidase-like; ngap Ras GTPase-activating protein nGAP; LOC106564992 uncharacterized protein C17orf67 homolog; LOC106564894 chromobox protein homolog 8-like	LOC106564972;LOC106564993;ngap;LOC106564992;LOC106564894	LOC106564972:Q2NL13,Q5F359,Q8IUR0,Q9CQA1 LOC106564894:O00257,O55187,O95503,Q9DBY5,Q9HC52,Q9QXV1	LOC106564972:Trappc5,TRAPPC5 LOC106564894:Cbx4,CBX4,Cbx6,CBX6,Cbx8,CBX8
11	16575001	16725000	1473	61	179706	1534	2353156	0.0763681	-3.08485	3.08485	si:dkey-105e17.1;	LOC106562174; LOC106562142 UPF0583 protein C15orf59 homolog	LOC106562174;LOC106562142	LOC106562142:A7YWL5,B0BN13,Q1L899,Q2T9L4,Q8CD60	LOC106562142:,C15orf59,si:dkey-105e17.1
9	82950001	83100000	2331	97	452214	2428	5895184	0.0767091	-3.07866	3.07866	rhogc;fhdc1;kctd8	LOC106612214 rho-related GTP-binding protein RhoG-like%2C transcript variant X1; LOC106612206 uncharacterized LOC106612206;LOC106612215 FH2 domain-containing protein 1-like	LOC106612214;LOC106612206;LOC106612215	LOC106612214: LOC106612206:P35072 LOC106612215:
22	150001	300000	1561	65	202930	1626	2643876	0.0767547	-3.07783	3.07783	ty3b-g;pmepa1;gsonmt00056828001;ahcy;pol;chmp4b	LOC106582626 uncharacterized LOC106582626%2C transcript variant X4; LOC106582625 charged multivesicular body protein 4b-like	LOC106582626;LOC106582625	LOC106582625:Q5XGW6,Q5ZHP5,Q6GL11,Q6IQ73	LOC106582625:chmp4b,CHMP4B,chmp4c
20	9150001	9300000	7402	310	4589240	7712	59474944	0.0771626	-3.07043	3.07043	iigp5	LOC106580271 interferon-inducible GTPase 5-like	LOC106580271
4	28050001	28200000	1332	56	149184	1388	1926544	0.0774361	-3.06547	3.06547	crb12;orf12p;gsonmt00039336001	LOC106602850 beta-crystallin A1-like%2C transcript variant X2; LOC106602996 uncharacterized LOC106602996; LOC106602851 tumor suppressor candidate 5 homolog%2C transcript variant X2; LOC106602853 F-box only protein 40-like%2C transcript variant X1; LOC106602854 uncharacterized LOC106602854	LOC106602850;LOC106602996;LOC106602851;LOC106602853;LOC106602854	LOC106602850:P02525,P05813,P07317,P10042,P11843,P14881,Q91314,Q91315,Q91316,Q91317 LOC106602996: LOC106602851: LOC106602853:P03934,P35072 LOC106602854:	LOC106602850:,Cryba1,CRYBA1 LOC106602853:,tc1a
22	75001	225000	1353	57	154242	1410	1988100	0.0775826	-3.06281	3.06281	ty3b-g;pmepa1	LOC106582623 protein TMEPAI-like%2C transcript variant X1	LOC106582623	LOC106582623:Q95SX7	LOC106582623:RTase
14	79575001	79725000	2853	121	690426	2974	8844676	0.0780612	-3.05412	3.05412		LOC106570515 sorting nexin-10A-like	LOC106570515
4	29175001	29325000	1364	58	158224	1422	2022084	0.078248	-3.05073	3.05073	adamts15a	LOC106602810;LOC106602881 A disintegrin and metalloproteinase with thrombospondin motifs 15-like	LOC106602810;LOC106602881	LOC106602810:P55854,P61958,Q17QV3,Q5XIF4,Q5ZHQ1,Q6DI05,Q6DK72,Q6GPW2,Q6NV25,Q9Z172 LOC106602881:P59384,Q8TE58	LOC106602810:SUMO2,sumo2-b,sumo3,Sumo3,SUMO3,sumo3l LOC106602881:Adamts15,ADAMTS15
10	25125001	25275000	3123	133	830718	3256	10601536	0.0783583	-3.04873	3.04873	dmrta2;elav14;faf1;	LOC106613895 doublesex- and mab-3-related transcription factor A2-like; LOC106613894 ELAV-like protein 4%2C transcript variant X5; LOC106613896 FAS-associated factor 1-like%2C transcript variant X1	LOC106613895;LOC106613894;LOC106613896	LOC106613895:A4QNP7,A6QQ94,A8TSS9,Q2I327,Q2MJB4,Q4AE28,Q5UU75,Q6YHU8,Q76L87,Q96SC8 LOC106613894:A4QNI8,O09032,P26378,Q28GD4,Q5R9Z6,Q60899,Q61701,Q7SZT7,Q8CH84,Q91903 LOC106613896:P54731,Q924K2,Q9UNN5	LOC106613895:dmrta2,DMRTA2 LOC106613894:elavl2,Elavl2,ELAVL2,elavl4,Elavl4,ELAVL4 LOC106613896:Faf1,FAF1
4	66000001	66150000	2033	87	353742	2120	4494400	0.0787073	-3.0424	3.0424	gsonmt00056828001; dcps;gsonmt00081474001;si:ch211-255g12.8;yo84;zn572;ty2b-g;gsonmt00018532001;st3gal4;	dcps decapping enzyme%2C scavenger%2C transcript variant X2; kcnj1 potassium channel%2C inwardly rectifying subfamily J%2C member 1; LOC106603771 zinc finger protein 525-like%2C transcript variant X1; st3gal4 ST3 beta-galactoside alpha-2%2C3-sialyltransferase 4%2C transcript variant X1	dcps;kcnj1;LOC106603771;st3gal4
19	38400001	38550000	1937	83	321542	2020	4080400	0.0788016	-3.04069	3.04069	prr18;orf2p;sft2d1	LOC106578829 proline-rich protein 18-like LOC106578830 vesicle transport protein SFT2A-like LOC106578831 kinesin-like protein KIF20B; LOC106578863 uncharacterized; LOC106578863	LOC106578829;LOC106578830;LOC106578831;LOC106578863
12	28425001	28575000	1095	47	102930	1142	1304164	0.0789241	-3.03846	3.03846	tmem121;si:dkey-26g8.5;pacs2	LOC106564810 transmembrane protein 121-like; LOC106564981 cathepsin L1-like; LOC106564809 phosphofurin acidic cluster sorting protein 2-like%2C transcript variant X1	LOC106564810;LOC106564981;LOC106564809;	LOC106564809:O88588,Q8K212	LOC106564809:Pacs1
15	40500001	40650000	1656	72	238464	1728	2985984	0.0798611	-3.02146	3.02146	tmtc4;prima1	prima1 proline rich membrane anchor 1%2C transcript variant X2	prima1
1	126450001	126600000	2662	116	617584	2778	7717284	0.0800261	-3.01846	3.01846
20	9300001	9450000	3609	159	1147662	3768	14197824	0.0808337	-3.00381	3.00381
3	12750001	12900000	3850	170	1309000	4020	16160400	0.0810005	-3.00078	3.00078	artn;st3gal	LOC106598943 artemin-like; LOC106598945 CMP-N-acetylneuraminate-beta-1%2C4-galactoside alpha-2%2C3-sialyltransferase-like%2C transcript variant X2	LOC106598943;LOC106598945	LOC106598945:P97325,Q02734,Q11203	LOC106598945:St3gal3,ST3GAL3
