# Supplementary material for: Changed Patterns of Genomic Variation Following Recent Domestication: Selection Sweeps in Farmed Atlantic Salmon
Source: Front Genet. 2020 Apr 3;11:264. doi: 10.3389/fgene.2020.00264 (PMC7147387; doi:10.3389/fgene.2020.00264)
Supplement: Supplementary file 4 [file Data_Sheet_4.zip]

Archive with 3 entries (2 files):
- Supp_TableS4.xlsx
- __MACOSX/
- __MACOSX/._Supp_TableS4.xlsx
