# Supplementary material for: Changed Patterns of Genomic Variation Following Recent Domestication: Selection Sweeps in Farmed Atlantic Salmon
Source: Front Genet. 2020 Apr 3;11:264. doi: 10.3389/fgene.2020.00264 (PMC7147387; doi:10.3389/fgene.2020.00264)
Supplement: Supplementary file 4 [file Data_Sheet_4.zip › Supp_TableS4.xlsx]

## Sheet: Sheet1
Supplementary Table S4: Outlier regions and associated genes detected in wild fish from Dataset1 with - ZHp > 3.
Chromsome	bp start	bp end	ΣnMAJ	ΣnMIN	2ΣnMAJΣnMIN	ΣnMAJ + ΣnMIN	(ΣnMAJ + ΣnMIN)2	Hp	Zhp	(-Zhp)	Gene Alias	Overlapping genes	Description	Overlapping proteins swissprot >75% similarity	Gene names conversion
19	75000001	75150000	1317	49	129066	1366	1865956	0.0691688	-5.08659	5.08659	kcnh2	LOC106579664;LOC106579609;LOC106579665	LOC106579664; LOC106579609 solute carrier family 12 member 5-like%2C transcript variant X1; LOC106579665 potassium voltage-gated channel subfamily H member 2-like	LOC106578752: ism1:A2ATD1,B1AKI9,Q5EGE1,Q8QFV1 LOC106579664: LOC106579609:Q5RK27,Q63633,Q7YRU6,Q91V14,Q9WVL3 LOC106579665:O08962,O35219,O54852,O54853,Q12809,Q9ER47,Q9H252,Q9NS40,Q9PT84,Q9TSZ3	LOC106579609:Slc12a5,Slc12a7,SLC12A7 LOC106579665:Kcnh2,KCNH2,Kcnh6,KCNH6,Kcnh7,KCNH7
MT	1	150000	6194	338	4187144	6532	42667024	0.0981354	-4.23331	4.23331		ND1;ND2;COX1;COX2;ATP8	ND1 NADH dehydrogenase subunit 1 ND2 NADH dehydrogenase subunit 2; COX1 cytochrome c oxidase assembly protein COX15 homolog; COX2 cytochrome c oxidase subunit II; ATP8 ATP synthase F0 subunit 8	ND1:O03847,O48358,O78679,P24969,P34186,P48174,P55779,Q37676,Q4JQI7,Q9MIZ0 ND2:P48175,Q35924 COX1:O03167,O78681,O79403,P24985,P34188,P48170,Q36775,Q4JQI5,Q9MIY8,Q9ZZM6 COX2:O78682,O79404,P24987,P34189,P48171,Q37677,Q37741,Q4JQI4,Q9MIY7,Q9ZZ51 ATP8:P68528,Q9T9D5,Q9XN27,Q9XN35	ND1:mt-nd1,MT-ND1 ND2:MT-ND2 COX1:mt-co1,MT-CO1 COX2:mt-co2,MT-CO2 ATP8:mt-atp8
1	86625001	86775000	11503	697	16035182	12200	148840000	0.107734	-3.95055	3.95055	gsonmt00006187001; nrx1	LOC106611148	neurexin-1a%2C transcript variant X8	LOC106611148:A1XQX0,A1XQX2,Q28146,Q63372,Q9CS84,Q9ULB1	LOC106611148:Nrxn1,NRXN1,nrxn1a,nrxn1b
1	86700001	86850000	10733	677	14532482	11410	130188100	0.111627	-3.83589	3.83589	nrxn1	LOC106611190;LOC106611148	uncharacterized LOC106611190; neurexin-1a%2C transcript variant X8	LOC106611148:A1XQX0,A1XQX2,Q28146,Q63372,Q9CS84,Q9ULB1	LOC106611148:Nrxn1,NRXN1,nrxn1a,nrxn1b
20	63300001	63450000	3209	217	1392706	3426	11737476	0.118655	-3.62887	3.62887	crestin;st3gal4	LOC106581093	LOC106581093 CMP-N-acetylneuraminate-beta-galactosamide-alpha-2%2C3-sialyltransferase 4-like%2C transcript variant X1
26	36675001	36825000	2322	160	743040	2482	6160324	0.120617	-3.57106	3.57106	gsonmt00046682001;gsonmt00081474001
19	33525001	33675000	3317	229	1519186	3546	12574116	0.120819	-3.56512	3.56512	ltasp1;orf2p	LOC106578748;LOC106578749	LOC106578748 threonine aspartase 1-like; LOC106578749 threonine aspartase 1-like	LOC106578748:Q8R1G1,Q9H6P5 LOC106578749:Q8R1G1,Q9H6P5	LOC106578748:Tasp1,TASP1 LOC106578749:Tasp1,TASP
9	18450001	18600000	17141	1203	41241246	18344	336502336	0.122559	-3.51387	3.51387	yo84; gsonmt00055219001
20	61950001	62100000	14334	1016	29126688	15350	235622500	0.123616	-3.48272	3.48272	clmp	LOC106581102	LOC106581102 CXADR-like membrane protein
20	30825001	30975000	14863	1061	31539286	15924	253573776	0.124379	-3.46024	3.46024	adra2b;izumo1; kcnv2a;atp5i;dups2;idua;tnks	LOC106580448;izumo1;LOC106580485;LOC106580449;LOC106580450	LOC106580448 alpha-2B adrenergic receptor-like; izumo1 izumo sperm-egg fusion 1%2C transcript variant X3; LOC106580485 uncharacterized LOC106580485; LOC106580449 potassium voltage-gated channel subfamily V member 2-like%2C transcript variant X2; LOC106580450 uncharacterized LOC106580450	LOC106580448:Q90WY5	LOC106580448:adra2b
19	33600001	33750000	6306	458	5776296	6764	45751696	0.126253	-3.40503	3.40503	tasp1;orf2p;ism1	LOC106578752;LOC106578748;LOC106578749;ism1	LOC106578752 integumentary mucin C.1-like; LOC106578748 threonine aspartase 1-like; LOC106578749 threonine aspartase 1-like; ism1 isthmin 1%2C angiogenesis inhibitor	LOC106578748:Q8R1G1,Q9H6P5 LOC106578749:Q8R1G1,Q9H6P5 ism1:A2ATD1,B1AKI9,Q5EGE1,Q8QFV1	LOC106578748:Tasp1,TASP1 LOC106578749:Tasp1,TASP1 ism1:ism1,Ism1,ISM1
5	20925001	21075000	14575	1061	30928150	15636	244484496	0.126504	-3.39766	3.39766	gsonmt00004458001; glra4a	LOC106604454;LOC106604424	LOC106604454 glycine receptor subunit alpha-4-like%2C transcript variant X2;LOC106604424 calphotin-like	LOC106604454:P22771,P23416,P24524,Q5JXX5,Q61603,Q7TNC8,Q91XP5	LOC106604454:Glra2,GLRA2,Glra3,Glra4,GLRA4
20	31125001	31275000	16336	1190	38879680	17526	307160676	0.126578	-3.39547	3.39547	htr7;atad1b;	LOC106580454;LOC106580455	LOC106580454 5-hydroxytryptamine receptor 7-like; LOC106580455 ATPase family AAA domain-containing protein 1-A-like%2C transcript variant X1	LOC106580454:Q91559 LOC106580455:B4F6J6,F6QV99,P28737,P54815,Q503W7,Q505J9,Q7ZZ25,Q8NBU5	LOC106580454:htr7 LOC106580455:atad1,Atad1,ATAD1,atad1a,atad1b,MSP1,mspn-1
8	17400001	17550000	2045	151	617590	2196	4822416	0.128067	-3.35162	3.35162		LOC106610299;LOC106610301;LOC106610302	LOC106610299 uncharacterized LOC106610299; LOC106610301 PC4 and SFRS1-interacting protein-like%2C transcript variant X1; LOC106610302 snRNA-activating protein complex subunit 3-like	LOC106610301:O75475,Q5XXA9,Q66T72,Q812D1,Q8MJG1,Q99JF8	LOC106610301:Psip1,PSIP1
10	90150001	90300000	11269	833	18774154	12102	146458404	0.128188	-3.34805	3.34805	spyrd3;gsonmt00080454001; slc1a2b;pamr1	LOC106561311;slc1a2;pamr1	LOC106561311 SPRY domain-containing protein 3-like; slc1a2 solute carrier family 1 (glial high affinity glutamate transporter)%2C member 2%2C transcript variant X1; pamr1 peptidase domain containing associated with muscle regeneration 1%2C transcript variant X1	pamr1:Q5RDI1,Q6UXH9,Q8BU25	pamr1:Pamr1,PAMR1
9	63975001	64125000	11063	819	18121194	11882	141181924	0.128353	-3.34316	3.34316	sox3; gsonmt00049183001; gsonmt00014036001; atp11c; =gsonmt00014036001	LOC106611736;LOC106611796;LOC106611735	LOC106611736 transcription factor Sox-3; LOC106611796 uncharacterized LOC106611796; LOC106611735 phospholipid-transporting ATPase IG-like%2C transcript variant X2	LOC106611736:P55863,Q5FWM3,Q68FA4,Q6EJB7 LOC106611735:P98196,P98197,Q8NB49,Q9N0Z4,Q9QZW0,Q9Y2G3	LOC106611736:sox3,sox3-a,sox3-b LOC106611735:Atp11a,ATP11A,ATP11B,Atp11c,ATP11C
25	29100001	29250000	6444	486	6263568	6930	48024900	0.130423	-3.28219	3.28219	gtf2f2;tsc22d1	LOC106586522;tsc22d1	LOC106586522 general transcription factor IIF subunit 2-like; tsc22d1 TSC22 domain family%2C member 1%2C transcript variant X2	LOC106586522:P13984,Q01750,Q03123,Q2T9L9,Q8R0A0 tsc22d1:P62500,P62501,P80220,Q15714,Q5R4H1,Q91012,Q9EQZ1	LOC106586522:gtf2f2,Gtf2f2,GTF2F2 tsc22d1:Tsc22d1,TSC22D1,Tsc22d3,TSC22D3
9	18525001	18675000	23714	1806	85654968	25520	651270400	0.13152	-3.24989	3.24989	marcksb; lysg; gsonmt00055219001; nt5c1aa;	LOC106610887;lyg;LOC106610886	LOC106610887 MARCKS-related protein-like; lyg tubulin polyglutamylase TTLL5 isoform X4; LOC106610886 cytosolic 5'-nucleotidase 1A-like%2C transcript variant X4	LOC106610886:A3KFX0,Q91YE9,Q96P26,Q9BXI3	LOC106610886:Nt5c1a,NT5C1A,Nt5c1b,NT5C1B
5	20850001	21000000	11264	858	19329024	12122	146942884	0.131541	-3.24927	3.24927		LOC106604454	LOC106604454 glycine receptor subunit alpha-4-like%2C transcript variant X2	LOC106604454:P22771,P23416,P24524,Q5JXX5,Q61603,Q7TNC8,Q91XP5	LOC106604454:Glra2,GLRA2,Glra3,Glra4,GLRA4
2	37725001	37875000	8168	636	10389696	8804	77510416	0.134043	-3.17558	3.17558	gsonmt00014036001; si:ch211-163b2.4 ; orf2p;gsonmt00049183001; rrbp1; csrp2bp; zg57;polr3f; gsonmt00029983001	LOC106584935;LOC106584751;LOC106584902;LOC106584925;LOC106584914	LOC106584935; LOC106584751 uncharacterized LOC106584751; LOC106584902 cysteine-rich protein 2-binding protein-like%2C transcript variant X2; LOC106584925 zinc finger protein OZF-like; LOC106584914 uncharacterized LOC106584914%2C transcript variant X2	LOC106584935:P0C1H3,P0C1H4,P10854,P23527,P62808,P69069,Q5QNW6,Q6PC60,Q93079,Q99877 LOC106584902:Q8CID0,Q9H8E8 LOC106584914:Q28298,Q99PL5,Q9P2E9	LOC106584935:,H2B-I,H2B-V,HIST1H2BH,Hist1h2bm,HIST1H2BN,HIST1H2BO,HIST2H2BF,hist2h2l LOC106584902:Kat14,KAT14 LOC106584914:Rrbp1,RRBP1
19	33675001	33825000	5308	416	4416256	5724	32764176	0.134789	-3.15359	3.15359	ism1	LOC106578752;ism1	LOC106578752 integumentary mucin C.1-like; ism1 isthmin 1%2C angiogenesis inhibitor	LOC106578752: ism1:A2ATD1,B1AKI9,Q5EGE1,Q8QFV1	LOC106578752: ism1:ism1,Ism1,ISM1
10	44100001	44250000	10222	810	16559640	11032	121705024	0.136064	-3.11604	3.11604	ebna1bp2;fam183a;lcfap44; ap1m2;cfap57	LOC106560522;LOC106560521;LOC106560520;LOC106560519;LOC106560511	LOC106560522 protein FAM183A-like; LOC106560521 probable rRNA-processing protein EBP2; LOC106560520 transmembrane protein 125-like; LOC106560519 AP-1 complex subunit mu-2-like%2C transcript variant X1; LOC106560511	LOC106560521:Q9D903,Q9I8J6 LOC106560519:P35585,Q32Q06,Q9BXS5 LOC106560511:Q96MR6,Q9D180	LOC106560521:ebna1bp2,Ebna1bp2 LOC106560519:Ap1m1,AP1M1 LOC106560511:Cfap57,CFAP57
20	61875001	62025000	16686	1324	44184528	18010	324360100	0.136221	-3.11142	3.11142	clmp;gramd1b;gsonmt00080454001;clmp	LOC106581102;LOC106581103	LOC106581102 CXADR-like membrane protein; LOC106581103 GRAM domain-containing protein 1B-like%2C transcript variant X4	LOC106581103:Q3KR37,Q5RC33,Q80TI0,Q8IYS0,Q8VEF1,Q96CP6	LOC106581103:Gramd1a,GRAMD1A,Gramd1b,GRAMD1B,GRAMD1C
18	33450001	33600000	5554	442	4909736	5996	35952016	0.136564	-3.10132	3.10132	fbxl15;gpx1;cyp26a1;ndub8	fbx37;LOC106577309;LOC106577308;LOC106577307	fbx37 F-box only protein 37; LOC106577309 glutathione peroxidase 6-like; LOC106577308 NADH dehydrogenase b 1 beta subcomplex subunit 8%2C mitochondrial-like%2C transcript variant X1; LOC106577307 cytochrome P450 26A1-like	fbx37:B5X441,E6ZHJ8,Q6NW95 LOC106577308:O95169,P0CB85,P0CB86,Q02372,Q0MQE6,Q0MQE7,Q9D6J5 LOC106577307:O43174,O55127,P79739,Q9PUB4	fbx37:fbxl15 LOC106577308:Ndufb8,NDUFB8 LOC106577307:cyp26a1,Cyp26a1,CYP26A1
14	45975001	46125000	5155	413	4258030	5568	31002624	0.137344	-3.07832	3.07832	neruod6bllrp12	LOC106569742;LOC106569743	LOC106569742 low-density lipoprotein receptor-related protein 12-like; LOC106569743 neurogenic differentiation factor 6-B-like	LOC106569742:Q5R662,Q8BUJ9,Q9BE74,Q9Y561	LOC106569742:Lrp12,LRP12
20	38850001	39000000	15205	1219	37069790	16424	269747776	0.137424	-3.07597	3.07597
15	9825001	9975000	27522	2210	121647240	29732	883991824	0.137611	-3.07045	3.07045		LOC106570978	LOC106570978
14	72375001	72525000	17136	1378	47226816	18514	342768196	0.137781	-3.06546	3.06546	orf2p;slc1a2b;gsonmt00000043001;gsta;ca078;gsonmt00010382001;oscp1;zc3h12a;gsonmt00049183001;map7d1b;thrap3b	LOC106570389;oscp1;LOC106570366;lsm10;eva1b	LOC106570389 uncharacterized LOC106570389; oscp1 organic solute carrier partner 1%2C transcript variant X1; LOC106570366 glutathione S-transferase A-like; lsm10 LSM10%2C U7 small nuclear RNA associated%2C transcript variant X1; eva1b eva-1 homolog B (C. elegans)	oscp1:Q29S00,Q8WVF1 lsm10:Q8QZX5,Q969L4	oscp1:OSCP1 lsm10:Lsm10,LSM10
4	72000001	72150000	4648	374	3476704	5022	25220484	0.137852	-3.06335	3.06335	nell2	nel	nel potassium voltage-gated channel subfamily S member 3-like	nel:A1A5Y0,A2VCU8,A6QR11,Q5R3Z7,Q61220,Q62918,Q7ZXL5,Q90827,Q99435	nel:NEL,nell2,Nell2,NELL2
20	63225001	63375000	7000	564	7896000	7564	57214096	0.138008	-3.05877	3.05877	gsonmt00014036001;gsonmt00017107001;gsonmt00029983001;gsonmt00048168001;ty3b-I;kcnj5;crestin;st3gal4	LOC106581095;LOC106581093	LOC106581095 G protein-activated inward rectifier potassium channel 4-like; LOC106581093 CMP-N-acetylneuraminate-beta-galactosamide-alpha-2%2C3-sialyltransferase 4-like%2C transcript variant X1	LOC106581095:F1MYR9,O02670,P48051,P48542,P48544,P48545,P48548,P48550,P49658,Q5NVJ6	LOC106581095:Kcnj5,KCNJ5,Kcnj6,KCNJ6
4	57225001	57375000	15791	1273	40203886	17064	291180096	0.138072	-3.05687	3.05687
11	300001	450000	6755	549	7416990	7304	53348416	0.139029	-3.02868	3.02868	alk	LOC106562017	LOC106562017 ALK tyrosine kinase receptor-like
28	75001	225000	4933	403	3975998	5336	28472896	0.139642	-3.01065	3.01065	gsonmt00035302001;dnjc7;acly	LOC106589259;LOC106589258	LOC106589259 dnaJ homolog subfamily C member 7-like%2C transcript variant X3; LOC106589258 ATP-citrate synthase-like%2C transcript variant X2	LOC106589259:Q5R8D8,Q99615,Q9QYI3 LOC106589258:P16638,P53396,Q2TCH3,Q32PF2,Q91V92,Q9P7W3	LOC106589259:Dnajc7,DNAJC7 LOC106589258:Acly,ACLY,SPBC1703.07
19	31050001	31200000	20364	1666	67852848	22030	485320900	0.13981	-3.00568	3.00568	gsonmt00060971001; fbxl13;smarcd3b;slc4a2b;chpf2	LOC106578675;LOC106578710;LOC106578672;LOC106578673;LOC106578671	LOC106578675 SWI/SNF-related matrix-associated actin-dependent regulator of chromatin subfamily D member 3%2C transcript variant X5; LOC106578710; LOC106578672 uncharacterized LOC106578672%2C transcript variant X3; LOC106578673 chondroitin sulfate glucuronyltransferase-like%2C transcript variant X2; LOC106578671 anion exchange protein 2-like%2C transcript variant X1	LOC106578675:E1BJD1,O54772,Q6P9Z1,Q6STE5,Q92925,Q99JR8 LOC106578710:Q2KJA2,Q99LE6,Q9UG63	LOC106578675:Smarcd2,SMARCD2,Smarcd3,SMARCD3 LOC106578710:Abcf2,ABCF2
14	63075001	63225000	5522	452	4991888	5974	35688676	0.139873	-3.00382	3.00382	akap9;	LOC106569851	LOC106569851 A-kinase anchor protein 9-like%2C transcript variant X1	LOC106569851:O35156,P03934,P35072,Q04202,Q07130,Q16851,Q91ZJ5,Q99996	LOC106569851:,AKAP9,tc1a,Ugp2,UGP2
10	38325001	38475000	9931	813	16147806	10744	115433536	0.139888	-3.00338	3.00338	gsonmt00033373001; =gsonmt00059352001; igfbp-3a1	igfbp-1a1;LOC106560397;igfbp-3a1	igfbp-1a1 insulin-like growth factor binding protein 1 paralog A1; LOC106560397 uncharacterized LOC106560397%2C transcript variant X2; igfbp-3a1 insulin-like growth factor binding protein 3 paralog A1	igfbp-3a1:P17936,P20959	igfbp-3a1:IGFBP3
