# Supplementary material for: Changed Patterns of Genomic Variation Following Recent Domestication: Selection Sweeps in Farmed Atlantic Salmon
Source: Front Genet. 2020 Apr 3;11:264. doi: 10.3389/fgene.2020.00264 (PMC7147387; doi:10.3389/fgene.2020.00264)
Supplement: Supplementary file 5 [file Data_Sheet_5.zip › Supp_TableS5.xlsx]

## Sheet: Sheet1
Supplementary Table S5: Genomic windows with outlier behaviour for ΔZHp values from farmed fish in Dataset1.
Chromosome	bp start	bp end	(-ZHp farmed pool)	(-ZHp wild pool)	ΔZHp pools	Overlapping gene Aliases	Gene Names conversion	Gene Product description
20	9375001	9525000	2.71872	-3.17685	5.89557	vcan	CIGSSA_100970	Versican;core;protein|hypothetical,;weakly;similar(predicted)
20	9300001	9450000	3.00381	-2.78804	5.79185	.	.	.
12	27975001	28125000	1.63967	-3.6451	5.28478	sipa1l1	CIGSSA_063463	Signal-induced;proliferation-associated;1-like;protein;1|hypothetical(predicted)
20	53625001	53775000	1.83767	-3.26253	5.10019	Unknown;rt23	CIGSSA_104778;CIGSSA_104779	Unknown(predicted);Retrotransposable;element;Tf2;155;kDa;protein;type;3|hypothetical,;weakly;similar(predicted)
27	26325001	26475000	2.49686	-2.52977	5.02663	.	.	.
20	32775001	32925000	2.57097	-2.43525	5.00622	orf2p;arvcf	CIGSSA_104136;CIGSSA_101320	ORF2-encoded;protein|hypothetical(predicted);Armadillo;repeat;protein;deleted;in;velo-cardio-facial;syndrome;homolog|conserved(predicted)
20	53700001	53850000	1.74615	-3.04041	4.78655	Unknown;rt23;gsonmt00021581001;gsonmt00046282001;ints4;spg20;dclk1;rps3;panx1	CIGSSA_104778;CIGSSA_104779;CIGSSA_104781;CIGSSA_104782;CIGSSA_101626;CIGSSA_101627;CIGSSA_101628;CIGSSA_102908;CIGSSA_102909	Unknown(predicted);Retrotransposable;element;Tf2;155;kDa;protein;type;3|hypothetical,;weakly;similar(predicted);Uncharacterized;protein|hypothetical(predicted);Uncharacterized;protein|hypothetical(predicted);Integrator;complex;subunit;4|hypothetical,;weakly;similar(predicted);Spartin|conserved(predicted);Serine/threonine-protein;kinase;DCLK1|conserved(predicted);40S;ribosomal;protein;S3|conserved…
12	27900001	28050000	1.55076	-3.14562	4.69637	gsonmt00055384001;sipa1l1	CIGSSA_065198;CIGSSA_063463	Uncharacterized;protein|hypothetical(predicted);Signal-induced;proliferation-associated;1-like;protein;1|hypothetical(predicted)
24	33675001	33825000	1.49439	-3.05917	4.55356	gsonmt00003817001;rasa1;cox7c	CIGSSA_115975;CIGSSA_115107;CIGSSA_115108	Uncharacterized;protein|conserved;hypothetical(predicted);Ras;GTPase-activating;protein;1|conserved(predicted);Cytochrome;c;oxidase,;subunit;VIIc|conserved(predicted)
9	95175001	95325000	2.35527	-2.19743	4.5527	eif4h;gsonmt00055384001;Unknown;Unknown;orf2p;yo84;atp1b3a	CIGSSA_043858;CIGSSA_048870;CIGSSA_048876;CIGSSA_048872;CIGSSA_048878;CIGSSA_048877;CIGSSA_045901	Eukaryotic;translation;initiation;factor;4H|conserved(predicted);Uncharacterized;protein|conserved;hypothetical(predicted);Unknown(predicted);Unknown(predicted);ORF2-encoded;protein|hypothetical,;weakly;similar(predicted);ZK1236.4|hypothetical(predicted);Na,K-ATPase;beta;subunit;isoform;3a|conserved(predicted)
10	64200001	64350000	1.54472	-2.90354	4.44825	.	.	.
24	33750001	33900000	2.4763	-1.84101	4.31731	gsonmt00003817001;cox7c	CIGSSA_115975;CIGSSA_115108	Uncharacterized;protein|conserved;hypothetical(predicted);Cytochrome;c;oxidase,;subunit;VIIc|conserved(predicted)
4	29475001	29625000	2.00794	-2.24765	4.2556	Unknown;gsonmt00064468001	CIGSSA_025791;CIGSSA_025795	Unknown(predicted);Uncharacterized;protein|conserved;hypothetical(predicted)
5	33075001	33225000	1.02107	-3.22214	4.24321	gsonmt00050851001;atp11c	CIGSSA_027624;CIGSSA_027623	Phospholipid-translocating;ATPase|hypothetical(predicted);Phospholipid-transporting;ATPase;IG|conserved(predicted)
27	26400001	26550000	2.62141	-1.48622	4.10763	.	.	.
15	40275001	40425000	1.16701	-2.93887	4.10588	gsonmt00049183001;gsonmt00013246001;gsonmt00044825001;Unknown;asb2;ppp4r4;asb2	CIGSSA_082198;CIGSSA_082201;CIGSSA_082204;CIGSSA_078603;CIGSSA_078605;CIGSSA_080224;CIGSSA_078604	Uncharacterized;protein|hypothetical(predicted);Uncharacterized;protein|conserved;hypothetical(predicted);Uncharacterized;protein|hypothetical(predicted);Unknown(predicted);Ankyrin;repeat;and;SOCS;box;protein;2|conserved;hypothetical(predicted);Serine/threonine-protein;phosphatase;4;regulatory;subunit;4|conserved(predicted);Ankyrin;repeat;and;SOCS;box;protein;2|conserved;hypothetical(predicted)
24	39675001	39825000	3.54076	-0.559531	4.10029	prr16;sema6a;dmxl2	CIGSSA_114484;CIGSSA_115154;CIGSSA_114483	Protein;Largen|conserved(predicted);Semaphorin-6A|conserved(predicted);Rabconnectin-3a|conserved;hypothetical(predicted)
15	49575001	49725000	0.507843	-3.58805	4.09589	mfsd2b;atad2	CIGSSA_078715;CIGSSA_080334	Major;facilitator;superfamily;domain-containing;protein;2B|conserved;hypothetical(predicted);ATPase;family;AAA;domain-containing;protein;2|conserved(predicted)
15	34050001	34200000	1.77162	-2.32395	4.09557	samd12;pbk;esco1;ccdc25;scara5	CIGSSA_080144;CIGSSA_078513;CIGSSA_080145;CIGSSA_078514;CIGSSA_078511	Sterile;alpha;motif;domain-containing;protein;12|hypothetical(predicted);Lymphokine-activated;killer;T-cell-originated;protein;kinase|conserved(predicted);N-acetyltransferase;ESCO1|hypothetical,;weakly;similar(predicted);Coiled-coil;domain-containing;protein;25|hypothetical(predicted);Scavenger;receptor;class;A;member;5|conserved(predicted)
16	7500001	7650000	2.19874	-1.86025	4.05899	yo84;tmtc3;cep290;gsonmt00080454001	CIGSSA_083601;CIGSSA_083602;CIGSSA_084982;CIGSSA_083600	ZK1236.4|hypothetical(predicted);Transmembrane;and;TPR;repeat-containing;protein;3|hypothetical,;weakly;similar(predicted);Centrosomal;protein;of;290;kDa|hypothetical,;weakly;similar(predicted);Phospholipid-transporting;ATPase|hypothetical(predicted)
9	36225001	36375000	1.17868	-2.87612	4.0548	.	.	.
27	26250001	26400000	2.05658	-1.996	4.05258	.	.	.
14	5400001	5550000	2.24044	-1.80716	4.04759	prpf4bb;gsonmt00069019001;tmx3	CIGSSA_074172;CIGSSA_072591;CIGSSA_072592	PRP4;pre-mRNA;processing;factor;4;homolog;B|conserved;hypothetical(predicted);Uncharacterized;protein|conserved;hypothetical(predicted);Protein;disulfide-isomerase;TMX3|conserved(predicted)
15	64200001	64350000	1.45262	-2.59212	4.04474	orf2p;soga1;mapre1b;Unknown;dnmt3b	CIGSSA_082700;CIGSSA_078960;CIGSSA_080554;CIGSSA_080553;CIGSSA_080555	ORF2-encoded;protein|conserved;hypothetical(predicted);Protein;SOGA1|predicted;protein(predicted);Microtubule-associated;protein,;RP/EB;family,;member;1|conserved(predicted);Unknown(predicted);DNA;(cytosine-5)-methyltransferase;3B|conserved(predicted)
15	48900001	49050000	0.857143	-3.18249	4.03963	bmp2;gsonmt00051625001;fermt1;trmt6;gpcpd1	CIGSSA_080330;CIGSSA_080331;CIGSSA_078708;CIGSSA_078709;CIGSSA_078710	Bone;morphogenetic;protein;2|conserved;hypothetical(predicted);Uncharacterized;protein|conserved;hypothetical(predicted);Fermitin;family;homolog;1|conserved(predicted);tRNA;(adenine(58)-N(1))-methyltransferase;non-catalytic;subunit;TRM6|conserved(predicted);Glycerophosphocholine;phosphodiesterase;GPCPD1|conserved(predicted)
4	29700001	29850000	2.43143	-1.58327	4.0147	bco2b;bco2b	CIGSSA_022741;CIGSSA_022740	Beta-carotene;oxygenase;2b|hypothetical,;weakly;similar(predicted);Beta-carotene;oxygenase;2b|conserved;hypothetical(predicted)
15	33975001	34125000	2.34405	-1.57241	3.91646	samd12;scara5;ext1	CIGSSA_080144;CIGSSA_078511;CIGSSA_080143	Sterile;alpha;motif;domain-containing;protein;12|hypothetical(predicted);Scavenger;receptor;class;A;member;5|conserved(predicted);Exostosin-1|conserved(predicted)
12	28050001	28200000	0.983376	-2.92938	3.91276	otud7a;fh;sipa1l1	CIGSSA_061837;CIGSSA_063465;CIGSSA_063463	OTU;domain-containing;protein;7A|hypothetical,;weakly;similar(predicted);Fumarate;hydratase,;mitochondrial|hypothetical(predicted);Signal-induced;proliferation-associated;1-like;protein;1|hypothetical(predicted)
12	27825001	27975000	2.14858	-1.73603	3.8846	gsonmt00055384001;egln1b	CIGSSA_065198;CIGSSA_063462	Uncharacterized;protein|hypothetical(predicted);Egl;nine;homolog;1;(C.;elegans)|conserved(predicted)
3	41475001	41625000	4.12382	0.25303	3.87079	klf2;Unknown	CIGSSA_018623;CIGSSA_016687	Krueppel-like;factor;2|conserved;hypothetical(predicted);Unknown(predicted)
10	4725001	4875000	0.894885	-2.95326	3.84815	.	.	.
15	76650001	76800000	2.84959	-0.983066	3.83266	Unknown;Unknown;Unknown	CIGSSA_082966;CIGSSA_082967;CIGSSA_082968	Unknown(predicted);Unknown(predicted);Unknown(predicted)
4	29550001	29700000	2.13841	-1.6911	3.82951	gsonmt00064468001;Unknown;Unknown	CIGSSA_025795;CIGSSA_025806;CIGSSA_024149	Uncharacterized;protein|conserved;hypothetical(predicted);Unknown(predicted);Unknown(predicted)
21	38100001	38250000	3.17271	-0.642783	3.8155	erbb4;erbb4	CIGSSA_106803;CIGSSA_106804	Receptor;tyrosine-protein;kinase;erbB-4|conserved(predicted);Receptor;tyrosine-protein;kinase;erbB-4|hypothetical(predicted)
8	21750001	21900000	2.27395	-1.5156	3.78955	Unknown;znf638	CIGSSA_042302;CIGSSA_041607	Unknown(predicted);Zinc;finger;protein;638|hypothetical,;weakly;similar(predicted)
24	33450001	33600000	1.86027	-1.90665	3.76692	tmem161b;mef2cb	CIGSSA_114426;CIGSSA_114424	Transmembrane;protein;161B|conserved;hypothetical(predicted);Myocyte;enhancer;factor;2cb|conserved;hypothetical(predicted)
4	29625001	29775000	2.44202	-1.30951	3.75153	Unknown;Unknown	CIGSSA_025806;CIGSSA_024149	Unknown(predicted);Unknown(predicted)
10	34650001	34800000	2.07738	-1.63824	3.71562	glula;orf2p	CIGSSA_052039;CIGSSA_053848	Glutamine;synthetase|conserved(predicted);ORF2-encoded;protein|hypothetical,;weakly;similar(predicted)
19	59775001	59925000	2.1353	-1.57976	3.71506	gsonmt00001866001;Unknown;taco1;mosc1;pth1rb;rundc3a	CIGSSA_100377;CIGSSA_097532;CIGSSA_097534;CIGSSA_098661;CIGSSA_098660;CIGSSA_098657	Uncharacterized;protein|conserved;hypothetical(predicted);Unknown(predicted);Translational;activator;of;cytochrome;c;oxidase;1|conserved(predicted);MOSC;domain-containing;protein;1,;mitochondrial|conserved;hypothetical(predicted);Parathyroid;hormone-related;protein;receptor;PTH3R|conserved;hypothetical(predicted);RUN;domain-containing;protein;3A|conserved;hypothetical(predicted)
5	33000001	33150000	1.78948	-1.91509	3.70457	gsonmt00014036001;p2ry4;sox3;inppl1;atp11c	CIGSSA_030812;CIGSSA_027620;CIGSSA_027622;CIGSSA_027619;CIGSSA_027623	Tetraspanin|hypothetical(predicted);P2Y;purinoceptor;4|conserved(predicted);Transcription;factor;Sox-3|conserved(predicted);Phosphatidylinositol;3,4,5-trisphosphate;5-phosphatase;2|conserved(predicted);Phospholipid-transporting;ATPase;IG|conserved(predicted)
16	32550001	32700000	1.67871	-2.01907	3.69778	cdh13	CIGSSA_083893	Cadherin-13|conserved(predicted)
5	24675001	24825000	0.745555	-2.92798	3.67353	rapgef2	CIGSSA_028962	Rap;guanine;nucleotide;exchange;factor;2|conserved(predicted)
15	64275001	64425000	1.1841	-2.48659	3.67069	orf2p;mapre1b;Unknown;dnmt3b	CIGSSA_082700;CIGSSA_080554;CIGSSA_080553;CIGSSA_080555	ORF2-encoded;protein|conserved;hypothetical(predicted);Microtubule-associated;protein,;RP/EB;family,;member;1|conserved(predicted);Unknown(predicted);DNA;(cytosine-5)-methyltransferase;3B|conserved(predicted)
16	7425001	7575000	2.39475	-1.25293	3.64768	gsonmt00049183001;orf2p;gsonmt00044817001;yo84;eif4g2;tmtc3;cep290;gsonmt00080454001	CIGSSA_086584;CIGSSA_086589;CIGSSA_086590;CIGSSA_083601;CIGSSA_083598;CIGSSA_083602;CIGSSA_084982;CIGSSA_083600	Uncharacterized;protein|hypothetical,;weakly;similar(predicted);ORF2-encoded;protein|hypothetical,;weakly;similar(predicted);Uncharacterized;protein|conserved;hypothetical(predicted);ZK1236.4|hypothetical(predicted);Eukaryotic;translation;initiation;factor;4;gamma;2|conserved(predicted);Transmembrane;and;TPR;repeat-containing;protein;3|hypothetical,;weakly;similar(predicted);Centrosomal;protein;o…
28	29100001	29250000	1.63094	-2.00798	3.63892	gsonmt00000635001;gsonmt00080454001;zgc:174680;rab40c;Unknown;caskin2	CIGSSA_125355;CIGSSA_126106;CIGSSA_125357;CIGSSA_125356;CIGSSA_126109;CIGSSA_125354	Uncharacterized;protein|hypothetical,;weakly;similar(predicted);Phospholipid-transporting;ATPase|hypothetical,;weakly;similar(predicted);Zgc:174680;protein|hypothetical(predicted);Ras-related;protein;Rab-40C|conserved(predicted);Unknown(predicted);Caskin-2|hypothetical(predicted)
9	95700001	95850000	1.9586	-1.65396	3.61257	ece2;tfdp2	CIGSSA_045906;CIGSSA_043868	Endothelin-converting;enzyme;2;region|conserved(predicted);Transcription;factor;Dp-2|hypothetical(predicted)
11	5400001	5550000	1.30463	-2.30254	3.60717	nell1	CIGSSA_055848	Protein;kinase;C-binding;protein;NELL1|conserved(predicted)
20	32700001	32850000	2.38724	-1.21493	3.60218	orf2p;arvcf	CIGSSA_104136;CIGSSA_101320	ORF2-encoded;protein|hypothetical(predicted);Armadillo;repeat;protein;deleted;in;velo-cardio-facial;syndrome;homolog|conserved(predicted)
13	5775001	5925000	2.21118	-1.3886	3.59978	zgc:172290;zgc:172290	CIGSSA_066806;CIGSSA_066804	Zgc:172290;protein|conserved(predicted);Zgc:172290;protein|conserved(predicted)
28	26625001	26775000	2.4702	-1.1158	3.586	dst;macf1	CIGSSA_124753;CIGSSA_124752	Dystonin|hypothetical,;weakly;similar(predicted);Microtubule-actin;cross-linking;factor;1|conserved(predicted)
13	17775001	17925000	1.42005	-2.14889	3.56894	tmcc1	CIGSSA_066979	Transmembrane;and;coiled-coil;domains;protein;1|conserved(predicted)
20	32850001	33000000	0.516125	-3.036	3.55213	tbx1-a	CIGSSA_102571	T-box;transcription;factor;TBX1-A|conserved(predicted)
11	48600001	48750000	1.68449	-1.85188	3.53637	pde4d;gsonmt00003817001;purg;Unknown;yo84;ppp2cb	CIGSSA_056595;CIGSSA_060016;CIGSSA_058129;CIGSSA_060013;CIGSSA_060014;CIGSSA_058128	cAMP-specific;3',5'-cyclic;phosphodiesterase;4D|hypothetical(predicted);Uncharacterized;protein|hypothetical(predicted);Purine-rich;element-binding;protein;gamma|conserved;hypothetical(predicted);Unknown(predicted);ZK1236.4|hypothetical(predicted);Serine/threonine-protein;phosphatase|conserved(predicted)
19	59850001	60000000	2.13232	-1.40018	3.5325	taco1;mosc1;kcnh6a;dcaf7;pth1rb	CIGSSA_097534;CIGSSA_098661;CIGSSA_097535;CIGSSA_098663;CIGSSA_098660	Translational;activator;of;cytochrome;c;oxidase;1|conserved(predicted);MOSC;domain-containing;protein;1,;mitochondrial|conserved;hypothetical(predicted);Erg;K+;channel|conserved;hypothetical(predicted);WD;repeat;domain;68|conserved(predicted);Parathyroid;hormone-related;protein;receptor;PTH3R|conserved;hypothetical(predicted)
11	45225001	45375000	1.19149	-2.33731	3.5288	ddt;naif1;zdh12;slc25a25b;fam102a	CIGSSA_058073;CIGSSA_056550;CIGSSA_056549;CIGSSA_058074;CIGSSA_056551	D-dopachrome;decarboxylase|conserved(predicted);Nuclear;apoptosis-inducing;factor;1|conserved(predicted);Palmitoyltransferase|conserved;hypothetical(predicted);Calcium-binding;mitochondrial;carrier;protein;SCaMC-2-B|conserved(predicted);Protein;FAM102A|conserved(predicted)
14	43500001	43650000	1.01666	-2.51003	3.52669	Unknown;scmc1;prkab2;prpf38b;pde4dip;gsteng00028477001	CIGSSA_074779;CIGSSA_073273;CIGSSA_073274;CIGSSA_074777;CIGSSA_074781;CIGSSA_073272	Unknown(predicted);Calcium-binding;mitochondrial;carrier;protein;SCaMC-1|conserved;hypothetical(predicted);5'-AMP-activated;protein;kinase;subunit;beta-2|conserved(predicted);Pre-mRNA-splicing;factor;38B|conserved(predicted);Myomegalin|predicted;protein(predicted);Chromosome;15;SCAF14992,;whole;genome;shotgun;sequence|hypothetical(predicted)
12	28650001	28800000	2.25111	-1.26453	3.51564	ptk7;soul4;mark1	CIGSSA_061841;CIGSSA_061840;CIGSSA_061842	Inactive;tyrosine-protein;kinase;7|conserved(predicted);LOC558832;protein|conserved(predicted);Serine/threonine-protein;kinase;MARK1|conserved(predicted)
16	32700001	32850000	2.4255	-1.08264	3.50814	cdh13	CIGSSA_083893	Cadherin-13|conserved(predicted)
16	28275001	28425000	2.20362	-1.29752	3.50114	rgma	CIGSSA_085222	Repulsive;guidance;molecule;A|conserved(predicted)
20	43350001	43500000	1.01171	-2.48743	3.49914	gsonmt00050524001;pgm2l1;taf15;porb;mmp28;gdpd1	CIGSSA_104434;CIGSSA_101462;CIGSSA_101464;CIGSSA_101463;CIGSSA_101466;CIGSSA_102731	Uncharacterized;protein|hypothetical(predicted);Im:7140576|hypothetical,;weakly;similar(predicted);Zgc:158363|hypothetical(predicted);NADPH--cytochrome;P450;reductase|conserved(predicted);Matrix;metalloproteinase-28|conserved;hypothetical(predicted);Glycerophosphodiester;phosphodiesterase;domain-containing;protein;1|conserved(predicted)
15	49500001	49650000	0.0617593	-3.43301	3.49477	atad2;klhl29	CIGSSA_080334;CIGSSA_078714	ATPase;family;AAA;domain-containing;protein;2|conserved(predicted);Kelch-like;protein;29|conserved;hypothetical(predicted)
26	17025001	17175000	1.76902	-1.71949	3.48852	orf2p;Unknown;cd276	CIGSSA_119974;CIGSSA_121061;CIGSSA_119975	ORF2-encoded;protein|hypothetical(predicted);Unknown(predicted);CD276;antigen|hypothetical(predicted)
13	5700001	5850000	3.40607	-0.0737929	3.47986	Unknown;zgc:174689;zgc:172290;zgc:172290	CIGSSA_070115;CIGSSA_066803;CIGSSA_066806;CIGSSA_066804	Unknown(predicted);Zgc:174689;protein|conserved;hypothetical(predicted);Zgc:172290;protein|conserved(predicted);Zgc:172290;protein|conserved(predicted)
11	65925001	66075000	1.42942	-2.04352	3.47294	rgs3	CIGSSA_056824	Regulator;of;G-protein;signaling;3|predicted;protein(predicted)
20	61275001	61425000	2.3826	-1.08313	3.46572	Unknown;pcp4;wrb;lca5;sh3bg;brwd1;igsf5	CIGSSA_101744;CIGSSA_103028;CIGSSA_103031;CIGSSA_101743;CIGSSA_103030;CIGSSA_101745;CIGSSA_103029	Unknown(predicted);Purkinje;cell;protein;4|conserved(predicted);Tryptophan-rich;protein|conserved;hypothetical(predicted);Lebercilin|predicted;protein(predicted);SH3;domain-binding;glutamic;acid-rich;protein|conserved;hypothetical(predicted);Bromodomain;and;WD;repeat-containing;protein;1|hypothetical(predicted);Immunoglobulin;superfamily;member;5|predicted;protein(predicted)
26	21975001	22125000	1.89988	-1.56258	3.46245	pygo1;dyx1c1;ccpg1;prtga;cog4;tradd;gnao1a;ogfod1;pigb	CIGSSA_119153;CIGSSA_119154;CIGSSA_119155;CIGSSA_119152;CIGSSA_119156;CIGSSA_120049;CIGSSA_120048;CIGSSA_120050;CIGSSA_120047	Pygopus;homolog;1|predicted;protein(predicted);Dyslexia;susceptibility;1;candidate;gene;1;protein;homolog|predicted;protein(predicted);Cell;cycle;progression;protein;1|predicted;protein(predicted);Prtga;protein|conserved;hypothetical(predicted);Zgc:136860|conserved(predicted);Tumor;necrosis;factor;receptor;type;1-associated;DEATH;domain;protein|predicted;protein(predicted);Guanine;nucleotide;bind…
4	29775001	29925000	2.53824	-0.921988	3.46023	bco2b;bco2b	CIGSSA_022741;CIGSSA_022740	Beta-carotene;oxygenase;2b|hypothetical,;weakly;similar(predicted);Beta-carotene;oxygenase;2b|conserved;hypothetical(predicted)
12	27675001	27825000	1.71392	-1.72408	3.438	tsta3;jag1;s5a2;gig2j	CIGSSA_061834;CIGSSA_063460;CIGSSA_061832;CIGSSA_061835	GDP-L-fucose;synthase|conserved(predicted);Protein;jagged-1|conserved(predicted);3-oxo-5-alpha-steroid;4-dehydrogenase;2|conserved;hypothetical(predicted);LOC100005405;protein|conserved;hypothetical(predicted)
14	60750001	60900000	2.11838	-1.31839	3.43678	fam63a;psmb4;bnipl;prune;rfx5;pogz;zgc:153441;vps45;pi4kb	CIGSSA_073619;CIGSSA_073621;CIGSSA_075110;CIGSSA_075111;CIGSSA_075113;CIGSSA_075114;CIGSSA_073622;CIGSSA_073623;CIGSSA_075112	Protein;FAM63A|conserved(predicted);Proteasome;subunit;beta;type|conserved(predicted);Bcl-2/adenovirus;E1B;19;kDa-interacting;protein;2-like;protein|predicted;protein(predicted);Protein;prune;homolog|predicted;protein(predicted);DNA-binding;protein;Rfx5|hypothetical(predicted);Pogo;transposable;element;with;ZNF;domain|predicted;protein(predicted);Zgc:153441;protein|conserved;hypothetical(predicte…
11	48750001	48900000	1.44164	-1.99306	3.4347	Unknown;nrg1	CIGSSA_060020;CIGSSA_056596	Unknown(predicted);Nrg1;protein|hypothetical(predicted)
8	21825001	21975000	1.9935	-1.44008	3.43358	Unknown;znf638	CIGSSA_042302;CIGSSA_041607	Unknown(predicted);Zinc;finger;protein;638|hypothetical,;weakly;similar(predicted)
15	50475001	50625000	1.20702	-2.21223	3.41924	.	.	.
13	36600001	36750000	2.77075	-0.646438	3.41719	gdi1;taf8;camk1g;gsonmt00003817001;atp6ap1a;mical1;Unknown;src	CIGSSA_068968;CIGSSA_068969;CIGSSA_068970;CIGSSA_070847;CIGSSA_067318;CIGSSA_068971;CIGSSA_067317;CIGSSA_068972	Rab;GDP;dissociation;inhibitor;alpha|conserved(predicted);Transcription;initiation;factor;TFIID;subunit;8|conserved(predicted);Calcium/calmodulin-dependent;protein;kinase;type;1G|conserved(predicted);Uncharacterized;protein|conserved;hypothetical(predicted);LOC100004566;protein|conserved;hypothetical(predicted);Protein-methionine;sulfoxide;oxidase;mical1|conserved(predicted);Unknown(predicted);Pr…
20	61350001	61500000	2.35143	-1.02536	3.37679	Unknown;wrb;lca5;sh3bg;brwd1;igsf5;tnfrsf19;mipep	CIGSSA_101744;CIGSSA_103031;CIGSSA_101743;CIGSSA_103030;CIGSSA_101745;CIGSSA_103029;CIGSSA_103032;CIGSSA_101746	Unknown(predicted);Tryptophan-rich;protein|conserved;hypothetical(predicted);Lebercilin|predicted;protein(predicted);SH3;domain-binding;glutamic;acid-rich;protein|conserved;hypothetical(predicted);Bromodomain;and;WD;repeat-containing;protein;1|hypothetical(predicted);Immunoglobulin;superfamily;member;5|predicted;protein(predicted);Tumor;necrosis;factor;receptor;superfamily;member;19|conserved(pre…
10	85350001	85500000	2.65936	-0.709761	3.36913	sema3a	CIGSSA_051082	Semaphorin-3A|conserved(predicted)
14	26625001	26775000	3.14479	-0.223237	3.36803	gsonmt00065759001;kmt2c	CIGSSA_076264;CIGSSA_072939	Uncharacterized;protein|hypothetical(predicted);Histone-lysine;N-methyltransferase;2C|hypothetical(predicted)
12	37725001	37875000	1.40877	-1.95614	3.36491	tfap2c	CIGSSA_063593	Transcription;factor;AP-2;gamma;(Activating;enhancer;binding;protein;2;gamma)|conserved(predicted)
21	38025001	38175000	2.77466	-0.582694	3.35736	erbb4	CIGSSA_106803	Receptor;tyrosine-protein;kinase;erbB-4|conserved(predicted)
11	48825001	48975000	1.53964	-1.80916	3.3488	nrg1;gp130	CIGSSA_056596;CIGSSA_058133	Nrg1;protein|hypothetical(predicted);Interleukin;6;signal;transducer;GP130;protein|conserved;hypothetical(predicted)
15	76575001	76725000	2.84023	-0.50779	3.34802	Unknown;Unknown;Unknown;Unknown;gabrd	CIGSSA_082957;CIGSSA_082958;CIGSSA_082966;CIGSSA_082967;CIGSSA_079130	Unknown(predicted);Unknown(predicted);Unknown(predicted);Unknown(predicted);Gamma-aminobutyric;acid;receptor;subunit;delta|conserved(predicted)
5	32925001	33075000	2.06866	-1.25618	3.32484	gsonmt00030592001;reo_6;stard14;gsonmt00014036001;p2ry4;sox3;arr3b;inppl1;rab41	CIGSSA_030810;CIGSSA_030809;CIGSSA_029078;CIGSSA_030812;CIGSSA_027620;CIGSSA_027622;CIGSSA_029081;CIGSSA_027619;CIGSSA_029079	Uncharacterized;protein|conserved;hypothetical(predicted);ReO_6;protein|hypothetical(predicted);Stard10;protein|conserved;hypothetical(predicted);Tetraspanin|hypothetical(predicted);P2Y;purinoceptor;4|conserved(predicted);Transcription;factor;Sox-3|conserved(predicted);Arrestin;3,;retinal;(X-arrestin)|conserved;hypothetical(predicted);Phosphatidylinositol;3,4,5-trisphosphate;5-phosphatase;2|conse…
20	33975001	34125000	0.893477	-2.4221	3.31558	gsonmt00049183001;bmp10;arhgap25;ch25h;znf703;erlin2	CIGSSA_104178;CIGSSA_101335;CIGSSA_101334;CIGSSA_102594;CIGSSA_102596;CIGSSA_102595	Uncharacterized;protein|hypothetical,;weakly;similar(predicted);Bone;morphogenetic;protein;10|predicted;protein(predicted);Rho;GTPase-activating;protein;25|predicted;protein(predicted);Cholesterol;25-hydroxylase|predicted;protein(predicted);Zinc;finger;protein;703|conserved(predicted);Erlin-2|conserved(predicted)
20	15600001	15750000	1.37961	-1.90189	3.2815	gfra2a;ela;trpm3;fam219a;gsonmt00029983001	CIGSSA_101040;CIGSSA_102282;CIGSSA_101038;CIGSSA_102281;CIGSSA_103720	GFR;alpha;2|conserved;hypothetical(predicted);Elastase;A|conserved;hypothetical(predicted);Transient;receptor;potential;melastatin;3|conserved;hypothetical(predicted);Protein;FAM219A|conserved(predicted);Serine/threonine-protein;phosphatase|hypothetical(predicted)
1	138600001	138750000	-0.0346287	-3.2739	3.23927	gsonmt00042502001;gsonmt00014471001;fibcd1	CIGSSA_010074;CIGSSA_010075;CIGSSA_006319	Uncharacterized;protein|conserved;hypothetical(predicted);Uncharacterized;protein|conserved;hypothetical(predicted);Fibrinogen;C;domain-containing;protein;1|conserved(predicted)
1	84675001	84825000	1.7776	-1.46034	3.23794	fbln7;tmem87b;gsonmt00060390001;itga9	CIGSSA_005508;CIGSSA_003210;CIGSSA_003212;CIGSSA_005509	Fibulin-7|conserved(predicted);Transmembrane;protein;87B|conserved(predicted);Uncharacterized;protein|conserved;hypothetical(predicted);Integrin;alpha-9|conserved(predicted)
16	32625001	32775000	1.95765	-1.27722	3.23487	cdh13	CIGSSA_083893	Cadherin-13|conserved(predicted)
20	17625001	17775000	1.40447	-1.82305	3.22753	cyr61l1;lmo4a;zgc:55461;glipr2;fkbp15;crb2a;fpgs	CIGSSA_101073;CIGSSA_101074;CIGSSA_102315;CIGSSA_102316;CIGSSA_101072;CIGSSA_101077;CIGSSA_101076	Zgc:112060|conserved;hypothetical(predicted);LIM;only;4;protein|conserved(predicted);Zgc:55461|conserved(predicted);Golgi-associated;plant;pathogenesis-related;protein;1|predicted;protein(predicted);FK506-binding;protein;15|predicted;protein(predicted);Crb2|conserved;hypothetical(predicted);Folylpolyglutamate;synthase,;mitochondrial|conserved(predicted)
15	67500001	67650000	1.80217	-1.42161	3.22378	agrn;ptpn11b	CIGSSA_079001;CIGSSA_079002	Agrin|conserved(predicted);Tyrosine-protein;phosphatase;non-receptor;type|conserved;hypothetical(predicted)
9	126975001	127125000	1.97729	-1.23053	3.20782	gsonmt00029983001;kcnj13;efhd2	CIGSSA_046380;CIGSSA_044359;CIGSSA_046381	Serine/threonine-protein;phosphatase|hypothetical(predicted);Inward;rectifier;potassium;channel;13|conserved(predicted);EF-hand;domain-containing;protein;D2|conserved(predicted)
6	47925001	48075000	3.37197	0.170066	3.20191	taf1a;aida;dusp10	CIGSSA_034515;CIGSSA_034516;CIGSSA_034514	TATA;box-binding;protein-associated;factor;RNA;polymerase;I;subunit;A|predicted;protein(predicted);Axin;interactor,;dorsalization-associated;protein|hypothetical,;weakly;similar(predicted);Dual;specificity;protein;phosphatase;10|conserved(predicted)
9	95250001	95400000	1.14304	-2.05882	3.20185	Unknown;Unknown;orf2p;yo84;irs1;gsonmt00029983001;atp1b3a	CIGSSA_048876;CIGSSA_048872;CIGSSA_048878;CIGSSA_048877;CIGSSA_045902;CIGSSA_043862;CIGSSA_045901	Unknown(predicted);Unknown(predicted);ORF2-encoded;protein|hypothetical,;weakly;similar(predicted);ZK1236.4|hypothetical(predicted);Insulin;receptor;substrate;1|conserved(predicted);Serine/threonine-protein;phosphatase|hypothetical(predicted);Na,K-ATPase;beta;subunit;isoform;3a|conserved(predicted)
10	64125001	64275000	0.673683	-2.52716	3.20084	calml4a;gsonmt00078033001	CIGSSA_050789;CIGSSA_052408	Zgc:193500;protein|conserved;hypothetical(predicted);Uncharacterized;protein|conserved;hypothetical(predicted)
16	39075001	39225000	2.93975	-0.253757	3.19351	gsonmt00016922001;ctxn2;fbn2	CIGSSA_087377;CIGSSA_083972;CIGSSA_085383	Receptor;protein-tyrosine;kinase|hypothetical,;weakly;similar(predicted);Cortexin-2|hypothetical(predicted);Fibrillin-2|conserved(predicted)
24	12525001	12675000	1.29561	-1.89708	3.19269	loc101169743;galnt9	CIGSSA_114806;CIGSSA_114136	Uncharacterized;protein|hypothetical(predicted);Polypeptide;N-acetylgalactosaminyltransferase;9|conserved;hypothetical(predicted)
15	29175001	29325000	1.14288	-2.04867	3.19155	gsonmt00029983001;ufl1;gpr63;ndufaf4;nt5dc1;dse	CIGSSA_078440;CIGSSA_078438;CIGSSA_080071;CIGSSA_080072;CIGSSA_080074;CIGSSA_080073	Serine/threonine-protein;phosphatase|hypothetical(predicted);E3;UFM1-protein;ligase;1|conserved(predicted);Probable;G-protein;coupled;receptor;63|conserved;hypothetical(predicted);NADH;dehydrogenase;[ubiquinone];1;alpha;subcomplex;assembly;factor;4|predicted;protein(predicted);5'-nucleotidase;domain-containing;protein;1|conserved(predicted);Dermatan-sulfate;epimerase|conserved(predicted)
5	67125001	67275000	1.98749	-1.2018	3.18929	rt23;gsonmt00049183001;Unknown;Unknown;gsonmt00043730001;si:dkeyp-84f3.7	CIGSSA_031502;CIGSSA_029628;CIGSSA_031503;CIGSSA_028142;CIGSSA_028141;CIGSSA_028143	Retrotransposable;element;Tf2;155;kDa;protein;type;3|hypothetical(predicted);Uncharacterized;protein|hypothetical(predicted);Unknown(predicted);Unknown(predicted);Uncharacterized;protein|conserved;hypothetical(predicted);Uncharacterized;protein|conserved;hypothetical(predicted)
19	57525001	57675000	2.44892	-0.732887	3.1818	gsonmt00049183001;ramp1;Unknown;gsonmt00059235001;ccr10;cd79b;ty3b-g;gsonmt00043373001;scn4aa;scn4aa	CIGSSA_100310;CIGSSA_098617;CIGSSA_100313;CIGSSA_100312;CIGSSA_100311;CIGSSA_098620;CIGSSA_097498;CIGSSA_098619;CIGSSA_098621;CIGSSA_098622	Uncharacterized;protein|hypothetical,;weakly;similar(predicted);Receptor;activity-modifying;protein;1|predicted;protein(predicted);Unknown(predicted);Uncharacterized;protein|hypothetical(predicted);Zgc:91924|conserved;hypothetical(predicted);B-cell;antigen;receptor;complex-associated;protein;beta;chain|predicted;protein(predicted);Integrase;p61|hypothetical,;weakly;similar(predicted);Uncharacteri…
5	58500001	58650000	2.266	-0.912718	3.17872	gbp;dek;kcnv1;Unknown	CIGSSA_027984;CIGSSA_027985;CIGSSA_029466;CIGSSA_029464	GSK-3-binding;protein|predicted;protein(predicted);Zgc:136346|conserved;hypothetical(predicted);Potassium;voltage-gated;channel;subfamily;V;member;1|conserved(predicted);Unknown(predicted)
13	5850001	6000000	1.72017	-1.45226	3.17243	alx1;rbm15;slc16a4	CIGSSA_066817;CIGSSA_066818;CIGSSA_068423	ALX;homeobox;protein;1|conserved(predicted);Putative;RNA-binding;protein;15|conserved(predicted);Zgc:158390|conserved;hypothetical(predicted)
7	36150001	36300000	1.40397	-1.76692	3.17088	gpr37	CIGSSA_037834	Prosaposin;receptor;GPR37|hypothetical(predicted)
11	48975001	49125000	1.65746	-1.51206	3.16952	gsonmt00054486001;gp130;map3k1	CIGSSA_060021;CIGSSA_058133;CIGSSA_056602	Uncharacterized;protein|conserved;hypothetical(predicted);Interleukin;6;signal;transducer;GP130;protein|conserved;hypothetical(predicted);Mitogen-activated;protein;kinase;kinase;kinase;1|hypothetical(predicted)
27	26475001	26625000	2.49248	-0.670284	3.16276	.	.	.
11	48675001	48825000	1.3655	-1.79529	3.16079	gsonmt00003817001;Unknown;purg;ppp2cb	CIGSSA_060016;CIGSSA_060020;CIGSSA_058129;CIGSSA_058128	Uncharacterized;protein|hypothetical(predicted);Unknown(predicted);Purine-rich;element-binding;protein;gamma|conserved;hypothetical(predicted);Serine/threonine-protein;phosphatase|conserved(predicted)
12	27750001	27900000	2.20096	-0.95509	3.15605	jag1;gig2j;egln1b	CIGSSA_063460;CIGSSA_061835;CIGSSA_063462	Protein;jagged-1|conserved(predicted);LOC100005405;protein|conserved;hypothetical(predicted);Egl;nine;homolog;1;(C.;elegans)|conserved(predicted)
9	123225001	123375000	1.18942	-1.96644	3.15586	serpine2;eif4g1a	CIGSSA_046339;CIGSSA_044320	Glia-derived;nexin|conserved(predicted);Zgc:158450|conserved;hypothetical(predicted)
8	21675001	21825000	2.99856	-0.156467	3.15503	.	.	.
28	29175001	29325000	1.62878	-1.51636	3.14514	zgc:174680;rab40c;Unknown;stxbp4	CIGSSA_125357;CIGSSA_125356;CIGSSA_126109;CIGSSA_124796	Zgc:174680;protein|hypothetical(predicted);Ras-related;protein;Rab-40C|conserved(predicted);Unknown(predicted);Syntaxin-binding;protein;4|predicted;protein(predicted)
11	83025001	83175000	1.21789	-1.92579	3.14369	ndst1	CIGSSA_058657	Heparan;sulfate;N-deacetylase;1|conserved(predicted)
15	76725001	76875000	2.29735	-0.84488	3.14223	Unknown;ajap1	CIGSSA_082968;CIGSSA_079131	Unknown(predicted);Adherens;junction-associated;protein;1|predicted;protein(predicted)
20	12600001	12750000	1.93105	-1.19636	3.12741	med27;Unknown	CIGSSA_100990;CIGSSA_100991	Mediator;of;RNA;polymerase;II;transcription;subunit;27|conserved(predicted);Unknown(predicted)
14	5475001	5625000	1.00789	-2.11839	3.12628	tmx3	CIGSSA_072592	Protein;disulfide-isomerase;TMX3|conserved(predicted)
16	32475001	32625000	0.87667	-2.22706	3.10373	cdh13	CIGSSA_083893	Cadherin-13|conserved(predicted)
26	7425001	7575000	1.36099	-1.74041	3.1014	Unknown;Unknown;Unknown	CIGSSA_120849;CIGSSA_120851;CIGSSA_120852	Unknown(predicted);Unknown(predicted);Unknown(predicted)
11	59925001	60075000	0.588071	-2.51282	3.10089	gsonmt00014878001	CIGSSA_060316	Uncharacterized;protein|hypothetical(predicted)
16	28350001	28500000	1.12925	-1.9714	3.10065	lysmd3	CIGSSA_085223	LysM;and;putative;peptidoglycan-binding;domain-containing;protein;3|predicted;protein(predicted)
20	43425001	43575000	0.489354	-2.59877	3.08812	taf15;porb;cul3;mmp28	CIGSSA_101464;CIGSSA_101463;CIGSSA_102732;CIGSSA_101466	Zgc:158363|hypothetical(predicted);NADPH--cytochrome;P450;reductase|conserved(predicted);Cullin-3|conserved(predicted);Matrix;metalloproteinase-28|conserved;hypothetical(predicted)
26	7050001	7200000	1.28862	-1.79895	3.08757	tmtc4;large	CIGSSA_119849;CIGSSA_118950	Transmembrane;and;TPR;repeat-containing;protein;4|hypothetical(predicted);Xylosyltransferase;LARGE|conserved(predicted)
10	63375001	63525000	1.26403	-1.81977	3.08381	ppib;Unknown;snx1;zgc:174680;loc570651;bbs4;irk11;adpgk;gsonmt00061949001;prdm11	CIGSSA_052400;CIGSSA_054546;CIGSSA_050780;CIGSSA_052399;CIGSSA_052398;CIGSSA_050782;CIGSSA_050783;CIGSSA_052401;CIGSSA_050781;CIGSSA_052402	Peptidyl-prolyl;cis-trans;isomerase|conserved(predicted);Unknown(predicted);Sorting;nexin-1|conserved(predicted);Zgc:174680;protein|hypothetical(predicted);LOC570651;protein|conserved;hypothetical(predicted);Bardet-Biedl;syndrome;4;protein|conserved(predicted);ATP-sensitive;inward;rectifier;potassium;channel;11|conserved;hypothetical(predicted);ADP-dependent;glucokinase|conserved(predicted);Uncha…
20	70275001	70425000	0.96314	-2.11732	3.08046	Unknown;gsonmt00018829001;gsonmt00039401001;efhd2;kcnj13	CIGSSA_101848;CIGSSA_105159;CIGSSA_103138;CIGSSA_103139;CIGSSA_101849	Unknown(predicted);Uncharacterized;protein|hypothetical(predicted);Uncharacterized;protein|conserved;hypothetical(predicted);EF-hand;domain-containing;protein;D2|conserved(predicted);Inward;rectifier;potassium;channel;13|conserved(predicted)
6	30375001	30525000	1.05617	-2.01687	3.07304	ptger1a	CIGSSA_032596	Prostaglandin;E;receptor;1;subtype;EP1b-like;protein|conserved;hypothetical(predicted)
15	30375001	30525000	2.46867	-0.601192	3.06986	pcmt;ctgf;katna1;lats1;ginm1;map3k5	CIGSSA_078458;CIGSSA_080092;CIGSSA_080089;CIGSSA_080090;CIGSSA_078457;CIGSSA_080091	Protein-L-isoaspartate;O-methyltransferase|conserved(predicted);Connective;tissue;growth;factor|conserved(predicted);Katanin;p60;ATPase-containing;subunit;A1|hypothetical(predicted);Serine/threonine-protein;kinase;LATS1|conserved(predicted);Glycoprotein;integral;membrane;protein;1|conserved;hypothetical(predicted);Mitogen-activated;protein;kinase;kinase;kinase;5|hypothetical(predicted)
26	21900001	22050000	2.61536	-0.453795	3.06915	orf2p;pygo1;dyx1c1;ccpg1;prtga;cog4;nedd4;pigb	CIGSSA_121141;CIGSSA_119153;CIGSSA_119154;CIGSSA_119155;CIGSSA_119152;CIGSSA_119156;CIGSSA_119151;CIGSSA_120047	ORF2-encoded;protein|hypothetical(predicted);Pygopus;homolog;1|predicted;protein(predicted);Dyslexia;susceptibility;1;candidate;gene;1;protein;homolog|predicted;protein(predicted);Cell;cycle;progression;protein;1|predicted;protein(predicted);Prtga;protein|conserved;hypothetical(predicted);Zgc:136860|conserved(predicted);E3;ubiquitin-protein;ligase;NEDD4|predicted;protein(predicted);GPI;mannosyltr…
9	28200001	28350000	2.36594	-0.694164	3.0601	cx35b;Unknown;Unknown;aqr	CIGSSA_044969;CIGSSA_047287;CIGSSA_047289;CIGSSA_044971	Gap;junction;protein|conserved;hypothetical(predicted);Unknown(predicted);Unknown(predicted);Intron-binding;protein;aquarius|hypothetical,;weakly;similar(predicted)
5	47100001	47250000	1.78494	-1.27406	3.05901	fam46a;gsonmt00016922001;ube3d;tpbg;dopey1;ibtk	CIGSSA_027808;CIGSSA_031075;CIGSSA_027806;CIGSSA_029283;CIGSSA_029282;CIGSSA_027807	Protein;FAM46A|conserved(predicted);Receptor;protein-tyrosine;kinase|hypothetical,;weakly;similar(predicted);E3;ubiquitin-protein;ligase;E3D|predicted;protein(predicted);Trophoblast;glycoprotein|predicted;protein(predicted);Protein;dopey-1|conserved;hypothetical(predicted);Inhibitor;of;Bruton;tyrosine;kinase|conserved(predicted)
11	23625001	23775000	2.53356	-0.512824	3.04638	spon1;spon1	CIGSSA_057627;CIGSSA_057626	Spondin-1|hypothetical,;weakly;similar(predicted);Spondin-1|conserved(predicted)
15	29250001	29400000	1.04435	-2.0017	3.04605	loc794134;Unknown;nt5dc1;frk	CIGSSA_081973;CIGSSA_081974;CIGSSA_080074;CIGSSA_078441	Similar;to;ENSANGP00000010363|hypothetical,;weakly;similar(predicted);Unknown(predicted);5'-nucleotidase;domain-containing;protein;1|conserved(predicted);Tyrosine-protein;kinase;FRK|conserved(predicted)
3	41550001	41700000	3.55848	0.513344	3.04514	rt23	CIGSSA_020782	Retrotransposable;element;Tf2;155;kDa;protein;type;3|hypothetical,;weakly;similar(predicted)
5	3600001	3750000	1.26313	-1.78155	3.04468	.	.	.
20	23250001	23400000	2.26096	-0.782603	3.04356	slc25a37;nkx3-1;nkx2-6;stc;chmp7;entpd4;Unknown	CIGSSA_101171;CIGSSA_102410;CIGSSA_102411;CIGSSA_102412;CIGSSA_101169;CIGSSA_101170;CIGSSA_102409	Mitoferrin-1|hypothetical(predicted);Homeobox;protein;Nkx-3.1|predicted;protein(predicted);Homeobox;protein;Nkx-2.6|predicted;protein(predicted);Stanniocalcin|conserved(predicted);Charged;multivesicular;body;protein;7|conserved(predicted);Ectonucleoside;triphosphate;diphosphohydrolase;4|conserved(predicted);Unknown(predicted)
11	24375001	24525000	1.85668	-1.18323	3.0399	plekha7;nucb2a;capr1;rps13	CIGSSA_057638;CIGSSA_056132;CIGSSA_057639;CIGSSA_057637	Pleckstrin;homology;domain-containing;family;A;member;7|hypothetical,;weakly;similar(predicted);Nucleobindin;2a|conserved;hypothetical(predicted);Caprin-1|conserved;hypothetical(predicted);Ribosomal;protein;S13|conserved;hypothetical(predicted)
6	63075001	63225000	2.64139	-0.383664	3.02505	soga3a;Unknown;rnf146;tmtc4;cenpw;hint3;elovl4;oxr1;hint3	CIGSSA_033122;CIGSSA_034751;CIGSSA_034750;CIGSSA_036700;CIGSSA_034752;CIGSSA_034753;CIGSSA_033121;CIGSSA_034755;CIGSSA_034754	Uncharacterized;protein|conserved(predicted);Unknown(predicted);E3;ubiquitin-protein;ligase;RNF146|predicted;protein(predicted);Transmembrane;and;TPR;repeat-containing;protein;4|hypothetical(predicted);Centromere;protein;W|conserved(predicted);Histidine;triad;nucleotide-binding;protein;3|hypothetical(predicted);Elongation;of;very;long;chain;fatty;acids;protein|conserved;hypothetical(predicted);Ox…
3	71625001	71775000	2.26888	-0.747311	3.01619	Unknown;grin2c	CIGSSA_021601;CIGSSA_019209	Unknown(predicted);Glutamate;receptor;ionotropic,;NMDA;2C|hypothetical,;weakly;similar(predicted)
11	11325001	11475000	1.66431	-1.35165	3.01597	cdh11	CIGSSA_055914	Cadherin-11|conserved(predicted)
9	95775001	95925000	1.72978	-1.2847	3.01448	ece2;tfdp2;rpl35a;iqcg	CIGSSA_045906;CIGSSA_043868;CIGSSA_045908;CIGSSA_043869	Endothelin-converting;enzyme;2;region|conserved(predicted);Transcription;factor;Dp-2|hypothetical(predicted);60S;ribosomal;protein;L35a|conserved(predicted);IQ;domain-containing;protein;G|predicted;protein(predicted)
6	63150001	63300000	1.96356	-1.04956	3.01311	hint3;Unknown;gata4;fdft1;oxr1;hint3	CIGSSA_034753;CIGSSA_036707;CIGSSA_033125;CIGSSA_033126;CIGSSA_034755;CIGSSA_034754	Histidine;triad;nucleotide-binding;protein;3|hypothetical(predicted);Unknown(predicted);Transcription;factor;GATA-4|conserved;hypothetical(predicted);Squalene;synthase|conserved(predicted);Oxidation;resistance;protein;1|conserved;hypothetical(predicted);Histidine;triad;nucleotide-binding;protein;3|conserved;hypothetical(predicted)
11	5325001	5475000	1.40195	-1.60947	3.01142	.	.	.
11	48900001	49050000	1.62279	-1.38687	3.00967	nrg1;gp130	CIGSSA_056596;CIGSSA_058133	Nrg1;protein|hypothetical(predicted);Interleukin;6;signal;transducer;GP130;protein|conserved;hypothetical(predicted)
12	64650001	64800000	0.676636	-2.33044	3.00708	gsonmt00034675001;gtf2ird2;magi3;(1;of;2)	CIGSSA_066042;CIGSSA_066043;CIGSSA_064028	Uncharacterized;protein|conserved;hypothetical(predicted);General;transcription;factor;II-I;repeat;domain-containing;protein;2A|hypothetical,;weakly;similar(predicted);Uncharacterized;protein|conserved;hypothetical(predicted)
9	1500001	1650000	1.42005	-1.58167	3.00172	alk	CIGSSA_042451	ALK;tyrosine;kinase;receptor|predicted;protein(predicted)
