# Supplementary material for: Changed Patterns of Genomic Variation Following Recent Domestication: Selection Sweeps in Farmed Atlantic Salmon
Source: Front Genet. 2020 Apr 3;11:264. doi: 10.3389/fgene.2020.00264 (PMC7147387; doi:10.3389/fgene.2020.00264)
Supplement: Supplementary file 6 [file Data_Sheet_6.zip › Supp_TableS6.xlsx]

## Sheet: Sheet1
Supplementary Table S6: Genomic windows with outlier behaviour for ΔZHp values from wild fish in Dataset1.
Chromosome	bp start	bp end	(-ZHp farmed pool)	(-ZHp wild pool)	ΔZHp pools	Overlapping gene Aliases	Gene Names conversion	Gene Product description
19	75000001	75150000	-1.57612	5.08659	-6.66271	kcnh2	CIGSSA_098875	Potassium;voltage-gated;channel;subfamily;H;member;2|conserved(predicted)
19	31050001	31200000	-3.30117	3.00568	-6.30684	gsonmt00060971001;fbxl13;smarcd3b;slc4a2b;chpf2	CIGSSA_099652;CIGSSA_098187;CIGSSA_097082;CIGSSA_097083;CIGSSA_098186	Uncharacterized;protein|hypothetical(predicted);F-box/LRR-repeat;protein;13|hypothetical(predicted);Smarcd3b|conserved(predicted);Anion;exchange;protein|conserved;hypothetical(predicted);Uncharacterized;protein|hypothetical(predicted)
11	26475001	26625000	-3.21677	2.7252	-5.94197	chst8	CIGSSA_056174	Carbohydrate;sulfotransferase;8|conserved(predicted)
15	18375001	18525000	-3.59505	2.18641	-5.78146	slc10a1;srsf5b;susd6;max	CIGSSA_079920;CIGSSA_078289;CIGSSA_078288;CIGSSA_078291	Sodium/bile;acid;cotransporter|hypothetical(predicted);Splicing;factor,;arginine/serine-rich;5b|hypothetical(predicted);Sushi;domain-containing;protein;6|conserved(predicted);Max;protein|conserved(predicted)
20	30825001	30975000	-2.09677	3.46024	-5.557	Unknown;adra2b;izumo1;kcnv2a;atp5i;dusp2;idua;tnks;Unknown	CIGSSA_104100;CIGSSA_102554;CIGSSA_102558;CIGSSA_101306;CIGSSA_101307;CIGSSA_102557;CIGSSA_102559;CIGSSA_102560;CIGSSA_101308	Unknown(predicted);Adra2b;protein|conserved;hypothetical(predicted);Izumo;sperm-egg;fusion;protein;1|hypothetical(predicted);LOC567267;protein|conserved;hypothetical(predicted);ATP;synthase;subunit;e,;mitochondrial|conserved(predicted);Dual;specificity;protein;phosphatase;2|hypothetical(predicted);Alpha-L-iduronidase|conserved(predicted);Tankyrase-1|conserved(predicted);Unknown(predicted)
20	30900001	31050000	-3.13456	2.30646	-5.44102	izumo1;kcnv2a;atp5i;gsonmt00049183001;piwil2;yo84;dusp2;idua;tnks;piwil2;Unknown	CIGSSA_102558;CIGSSA_101306;CIGSSA_101307;CIGSSA_104108;CIGSSA_104109;CIGSSA_101309;CIGSSA_102557;CIGSSA_102559;CIGSSA_102560;CIGSSA_102561;CIGSSA_101308	Izumo;sperm-egg;fusion;protein;1|hypothetical(predicted);LOC567267;protein|conserved;hypothetical(predicted);ATP;synthase;subunit;e,;mitochondrial|conserved(predicted);Uncharacterized;protein|hypothetical(predicted);Piwil2;protein|hypothetical,;weakly;similar(predicted);ZK1236.4|hypothetical(predicted);Dual;specificity;protein;phosphatase;2|hypothetical(predicted);Alpha-L-iduronidase|conserved(pr…
11	26400001	26550000	-2.93299	2.43036	-5.36335	chst8	CIGSSA_056174	Carbohydrate;sulfotransferase;8|conserved(predicted)
19	30975001	31125000	-2.81626	2.44333	-5.25959	gsonmt00060971001;nfx1;fbxl13;smarcd3b;slc4a2b;chpf2	CIGSSA_099652;CIGSSA_097081;CIGSSA_098187;CIGSSA_097082;CIGSSA_097083;CIGSSA_098186	Uncharacterized;protein|hypothetical(predicted);Transcriptional;repressor;NF-X1|conserved(predicted);F-box/LRR-repeat;protein;13|hypothetical(predicted);Smarcd3b|conserved(predicted);Anion;exchange;protein|conserved;hypothetical(predicted);Uncharacterized;protein|hypothetical(predicted)
21	27525001	27675000	-2.16434	2.90164	-5.06598	ynl320w;myo16;fam155a	CIGSSA_106695;CIGSSA_106694;CIGSSA_105981	Uncharacterized;membrane;protein;YNL320W|predicted;protein(predicted);Unconventional;myosin-XVI|conserved(predicted);Transmembrane;protein;FAM155A|conserved;hypothetical(predicted)
5	20850001	21000000	-1.73467	3.24927	-4.98394	gsonmt00004458001;glra4a	CIGSSA_030604;CIGSSA_028924	Uncharacterized;protein|hypothetical(predicted);Glycine;receptor;alpha;4a;subunit|conserved;hypothetical(predicted)
20	61950001	62100000	-1.47603	3.48272	-4.95875	gsonmt00080454001;clmp	CIGSSA_104965;CIGSSA_103044	Phospholipid-transporting;ATPase|hypothetical,;weakly;similar(predicted);Uncharacterized;protein|conserved;hypothetical(predicted)
20	30975001	31125000	-3.46985	1.42317	-4.89302	gsonmt00049183001;piwil2;yo84;gsonmt00028727001;tnks;piwil2;htr7	CIGSSA_104108;CIGSSA_104109;CIGSSA_101309;CIGSSA_104111;CIGSSA_102560;CIGSSA_102561;CIGSSA_101310	Uncharacterized;protein|hypothetical(predicted);Piwil2;protein|hypothetical,;weakly;similar(predicted);ZK1236.4|hypothetical(predicted);Uncharacterized;protein|conserved;hypothetical(predicted);Tankyrase-1|conserved(predicted);Piwil2;protein|hypothetical,;weakly;similar(predicted);5-hydroxytryptamine;receptor;7|conserved(predicted)
21	8175001	8325000	-2.87436	2.00961	-4.88397	.	.	.
20	31125001	31275000	-1.45967	3.39547	-4.85515	htr7;atad1b	CIGSSA_101310;CIGSSA_102562	5-hydroxytryptamine;receptor;7|conserved(predicted);Atad1b;protein|conserved;hypothetical(predicted)
11	52950001	53100000	-2.9466	1.87086	-4.81746	Unknown;pol;map1b;gsonmt00068663001;ptcd2	CIGSSA_060143;CIGSSA_060146;CIGSSA_058203;CIGSSA_058201;CIGSSA_058200	Unknown(predicted);Protease|hypothetical,;weakly;similar(predicted);MAP1B;heavy;chain|hypothetical(predicted);Uncharacterized;protein|conserved;hypothetical(predicted);Pentatricopeptide;repeat-containing;protein;2,;mitochondrial|conserved;hypothetical(predicted)
21	8250001	8400000	-2.53313	2.23709	-4.77021	lreo_3	CIGSSA_107286	LReO_3;protein|hypothetical(predicted)
10	21375001	21525000	-2.67034	2.0793	-4.74964	ap3d1;sema4e;scam4;gsonmt00033164001;chaf1a;ubxn6	CIGSSA_051856;CIGSSA_051858;CIGSSA_050213;CIGSSA_051855;CIGSSA_051857;CIGSSA_050212	AP-3;complex;subunit;delta-1|conserved(predicted);Semaphorin-4E|conserved;hypothetical(predicted);Secretory;carrier-associated;membrane;protein;4|conserved;hypothetical(predicted);Uncharacterized;protein|conserved;hypothetical(predicted);Chromatin;assembly;factor;1;subunit;A|conserved(predicted);UBX;domain-containing;protein;6|conserved(predicted)
26	36675001	36825000	-1.13564	3.57106	-4.7067	gsonmt00046682001;gsonmt00081474001	CIGSSA_121614;CIGSSA_121611	Uncharacterized;protein|hypothetical(predicted);Uncharacterized;protein|hypothetical(predicted)
9	26475001	26625000	-2.11481	2.46871	-4.58351	Unknown;c9orf72;kiaa1109;lingo2b;enpp4;Unknown	CIGSSA_042849;CIGSSA_044923;CIGSSA_044922;CIGSSA_044924;CIGSSA_042843;CIGSSA_044921	Unknown(predicted);Protein;C9orf72|conserved(predicted);Uncharacterized;protein;KIAA1109|conserved(predicted);Zgc:194817|conserved;hypothetical(predicted);Bis(5'-adenosyl)-triphosphatase;ENPP4|hypothetical,;weakly;similar(predicted);Unknown(predicted)
10	21450001	21600000	-1.99793	2.57666	-4.57459	ap3d1;stap2a;sh3gl1;Unknown;sema4e;fsd1;mpnd;scam4;chaf1a;ubxn6	CIGSSA_051856;CIGSSA_051860;CIGSSA_051861;CIGSSA_051859;CIGSSA_051858;CIGSSA_050214;CIGSSA_050215;CIGSSA_050213;CIGSSA_051857;CIGSSA_050212	AP-3;complex;subunit;delta-1|conserved(predicted);OTTDARP00000010108|conserved;hypothetical(predicted);Endophilin-A2|conserved(predicted);Unknown(predicted);Semaphorin-4E|conserved;hypothetical(predicted);Fibronectin;type;III;and;SPRY;domain-containing;protein;1|conserved(predicted);MPN;domain-containing;protein|conserved(predicted);Secretory;carrier-associated;membrane;protein;4|conserved;hypoth…
11	53475001	53625000	-2.88653	1.64067	-4.52721	lamc3	CIGSSA_058208	Laminin;subunit;gamma-3|predicted;protein(predicted)
20	61875001	62025000	-1.41074	3.11142	-4.52216	clmp;gramd1b	CIGSSA_103044;CIGSSA_103043	Uncharacterized;protein|conserved;hypothetical(predicted);GRAM;domain-containing;protein;1B|conserved(predicted)
21	35250001	35400000	-1.89128	2.6024	-4.49367	sucla2	CIGSSA_106771	Succinyl-CoA;ligase;subunit;beta|conserved(predicted)
11	53025001	53175000	-3.30716	1.18053	-4.48769	pol;map1b	CIGSSA_060146;CIGSSA_058203	Protease|hypothetical,;weakly;similar(predicted);MAP1B;heavy;chain|hypothetical(predicted)
9	26400001	26550000	-2.59847	1.85357	-4.45203	tmx1;gsonmt00042386001;runx2b;clic5;Unknown;hao1;cdc5l;supt3h;kiaa1109;enpp4;Unknown	CIGSSA_042836;CIGSSA_047244;CIGSSA_042841;CIGSSA_044920;CIGSSA_042849;CIGSSA_042837;CIGSSA_042839;CIGSSA_044919;CIGSSA_044922;CIGSSA_042843;CIGSSA_044921	Thioredoxin-related;transmembrane;protein;1|hypothetical(predicted);Uncharacterized;protein|conserved;hypothetical(predicted);Runx2b|conserved;hypothetical(predicted);Chloride;intracellular;channel;protein;5|conserved(predicted);Unknown(predicted);Hydroxyacid;oxidase;1|conserved(predicted);Cell;division;cycle;5-related;protein|conserved;hypothetical(predicted);Transcription;initiation;protein;SPT…
20	31050001	31200000	-2.55115	1.89009	-4.44124	gsonmt00028727001;htr7	CIGSSA_104111;CIGSSA_101310	Uncharacterized;protein|conserved;hypothetical(predicted);5-hydroxytryptamine;receptor;7|conserved(predicted)
20	61800001	61950000	-1.43549	2.99538	-4.43086	clmp;gramd1b	CIGSSA_103044;CIGSSA_103043	Uncharacterized;protein|conserved;hypothetical(predicted);GRAM;domain-containing;protein;1B|conserved(predicted)
21	35325001	35475000	-2.61665	1.7626	-4.37924	Unknown;sucla2;nek1;itm2b	CIGSSA_107796;CIGSSA_106771;CIGSSA_106071;CIGSSA_106070	Unknown(predicted);Succinyl-CoA;ligase;subunit;beta|conserved(predicted);Serine/threonine-protein;kinase;Nek1|hypothetical(predicted);Integral;membrane;protein;2B|conserved;hypothetical(predicted)
20	30750001	30900000	-1.44777	2.90286	-4.35063	Unknown;adra2b	CIGSSA_104100;CIGSSA_102554	Unknown(predicted);Adra2b;protein|conserved;hypothetical(predicted)
9	63975001	64125000	-1.00053	3.34316	-4.34369	sox3;gsonmt00049183001;gsonmt00014036001;Unknown;atp11c;gsonmt00014036001	CIGSSA_043353;CIGSSA_048091;CIGSSA_045410;CIGSSA_048097;CIGSSA_043357;CIGSSA_043352	Transcription;factor;Sox-3|hypothetical(predicted);Uncharacterized;protein|hypothetical,;weakly;similar(predicted);Tetraspanin|hypothetical(predicted);Unknown(predicted);Phospholipid-transporting;ATPase;IG|conserved(predicted);Tetraspanin|hypothetical(predicted)
1	86625001	86775000	-0.329407	3.95055	-4.27996	gsonmt00006187001;nrxn1	CIGSSA_008882;CIGSSA_005519	Uncharacterized;protein|conserved;hypothetical(predicted);Neurexin-1|conserved(predicted)
20	28875001	29025000	-2.32556	1.90901	-4.23458	fam173b;plk2;serinc5;rab3c;thbs4b	CIGSSA_101275;CIGSSA_101276;CIGSSA_101274;CIGSSA_102515;CIGSSA_102514	Protein;FAM173B|predicted;protein(predicted);Serine/threonine-protein;kinase;PLK2|conserved(predicted);Serinc5;protein|conserved;hypothetical(predicted);Ras-related;protein;Rab-3C|conserved(predicted);Thrombospondin-4-B|hypothetical,;weakly;similar(predicted)
21	8475001	8625000	-2.2957	1.87686	-4.17256	orf2p	CIGSSA_107289	ORF2-encoded;protein|hypothetical(predicted)
21	8325001	8475000	-1.31167	2.85862	-4.17029	lreo_3	CIGSSA_107286	LReO_3;protein|hypothetical(predicted)
14	64200001	64350000	-2.54765	1.58016	-4.12781	sf3b4;st6galnac1.1;lix1;sv2a;gsonmt00047357001;dtnbp1;Unknown	CIGSSA_073684;CIGSSA_075177;CIGSSA_073683;CIGSSA_073685;CIGSSA_075178;CIGSSA_073686;CIGSSA_075175	OTTDARP00000014495|hypothetical(predicted);Alpha;2,6-sialyltransferase;ST6GalNAc;I|conserved;hypothetical(predicted);Protein;limb;expression;1;homolog|conserved;hypothetical(predicted);Synaptic;vesicle;glycoprotein;2A|conserved(predicted);Uncharacterized;protein|conserved;hypothetical(predicted);Dysbindin|hypothetical(predicted);Unknown(predicted)
19	31125001	31275000	-2.67168	1.39122	-4.0629	orf2p;slc4a2b	CIGSSA_099653;CIGSSA_097083	ORF2-encoded;protein|hypothetical(predicted);Anion;exchange;protein|conserved;hypothetical(predicted)
14	64125001	64275000	-2.07571	1.96601	-4.04171	Unknown;st6galnac1.1;gsonmt00051992001;Unknown	CIGSSA_077299;CIGSSA_075177;CIGSSA_073682;CIGSSA_075175	Unknown(predicted);Alpha;2,6-sialyltransferase;ST6GalNAc;I|conserved;hypothetical(predicted);Uncharacterized;protein|conserved;hypothetical(predicted);Unknown(predicted)
21	8400001	8550000	-1.50924	2.51556	-4.02479	.	.	.
9	18525001	18675000	-0.7714	3.24989	-4.02129	marcksb;lysg;gsonmt00055219001;nt5c1aa	CIGSSA_042686;CIGSSA_044782;CIGSSA_047050;CIGSSA_044783	Marcks;protein|hypothetical(predicted);Goose-type;lysozyme|conserved(predicted);Uncharacterized;protein|conserved;hypothetical(predicted);Uncharacterized;protein|conserved;hypothetical(predicted)
17	21000001	21150000	-1.98745	2.02087	-4.00832	filip1;filip1l;bcor;filip1	CIGSSA_089078;CIGSSA_089079;CIGSSA_089076;CIGSSA_090256	Filamin-A-interacting;protein;1|hypothetical(predicted);Filamin;A-interacting;protein;1-like|hypothetical,;weakly;similar(predicted);BCL-6;corepressor|hypothetical,;weakly;similar(predicted);Filamin-A-interacting;protein;1|predicted;protein(predicted)
10	55875001	56025000	0.593263	4.5707	-3.97744	.	.	.
6	5100001	5250000	-3.32014	0.642038	-3.96217	gsonmt00058897001;umod;gsonmt00030460001;si:ch211-149a19.3;gsonmt00072086001	CIGSSA_035303;CIGSSA_032075;CIGSSA_032076;CIGSSA_032078;CIGSSA_032079	Uncharacterized;protein|hypothetical(predicted);Uromodulin,;secreted;form|hypothetical(predicted);Uncharacterized;protein|conserved;hypothetical(predicted);Uncharacterized;protein|hypothetical(predicted);Uncharacterized;protein|hypothetical(predicted)
21	27600001	27750000	-2.10239	1.8596	-3.96199	fam155a	CIGSSA_105981	Transmembrane;protein;FAM155A|conserved;hypothetical(predicted)
11	53175001	53325000	-2.83526	1.11767	-3.95294	gsonmt00034675001;tmtc4;ttc33;pe2r4;prkaa1;aif1	CIGSSA_060147;CIGSSA_060152;CIGSSA_058205;CIGSSA_056637;CIGSSA_058206;CIGSSA_058207	Uncharacterized;protein|hypothetical(predicted);Transmembrane;and;TPR;repeat-containing;protein;4|hypothetical(predicted);Tetratricopeptide;repeat;protein;33|hypothetical(predicted);Prostaglandin;E2;receptor;EP4;subtype|conserved;hypothetical(predicted);OTTDARP00000018214|conserved(predicted);Allograft;inflammatory;factor;1|conserved(predicted)
15	9825001	9975000	-0.85663	3.07045	-3.92708	.	.	.
16	675001	825000	-1.25919	2.66269	-3.92188	reln	CIGSSA_084907	Reelin|hypothetical(predicted)
11	53250001	53400000	-2.51692	1.4027	-3.91962	prkaa1;aif1;lamc3	CIGSSA_058206;CIGSSA_058207;CIGSSA_058208	OTTDARP00000018214|conserved(predicted);Allograft;inflammatory;factor;1|conserved(predicted);Laminin;subunit;gamma-3|predicted;protein(predicted)
10	90150001	90300000	-0.534699	3.34805	-3.88275	spryd3;gsonmt00080454001;slc1a2b;pamr1	CIGSSA_055131;CIGSSA_055133;CIGSSA_051166;CIGSSA_051165	SPRY;domain-containing;protein;3|hypothetical,;weakly;similar(predicted);Phospholipid-transporting;ATPase|hypothetical(predicted);Amino;acid;transporter|conserved(predicted);Inactive;serine;protease;PAMR1|hypothetical(predicted)
9	26550001	26700000	-2.02062	1.85885	-3.87947	c9orf72;kiaa1109;lingo2b;metap1	CIGSSA_044923;CIGSSA_044922;CIGSSA_044924;CIGSSA_042877	Protein;C9orf72|conserved(predicted);Uncharacterized;protein;KIAA1109|conserved(predicted);Zgc:194817|conserved;hypothetical(predicted);Methionine;aminopeptidase;1|conserved(predicted)
11	53550001	53700000	-2.75425	1.09639	-3.85064	lamc3	CIGSSA_058208	Laminin;subunit;gamma-3|predicted;protein(predicted)
19	6000001	6150000	-0.905711	2.90961	-3.81532	orf2p;gsonmt00073432001;dnmbp;znf281b	CIGSSA_097923;CIGSSA_099112;CIGSSA_096796;CIGSSA_096794	ORF2-encoded;protein|hypothetical(predicted);Uncharacterized;protein|hypothetical(predicted);Dynamin-binding;protein|conserved(predicted);Zgc:113026|conserved;hypothetical(predicted)
22	1725001	1875000	-1.4966	2.31779	-3.81439	.	.	.
20	62025001	62175000	-1.12002	2.64982	-3.76984	rbm7;gsonmt00080454001;barx2;clmp	CIGSSA_101752;CIGSSA_104965;CIGSSA_101753;CIGSSA_103044	RNA-binding;protein;7|predicted;protein(predicted);Phospholipid-transporting;ATPase|hypothetical,;weakly;similar(predicted);Homeobox;protein;BarH-like;2|conserved;hypothetical(predicted);Uncharacterized;protein|conserved;hypothetical(predicted)
5	20925001	21075000	-0.35086	3.39766	-3.74852	gsonmt00004458001;orf2p;glra4a	CIGSSA_030604;CIGSSA_030605;CIGSSA_028924	Uncharacterized;protein|hypothetical(predicted);ORF2-encoded;protein|hypothetical,;weakly;similar(predicted);Glycine;receptor;alpha;4a;subunit|conserved;hypothetical(predicted)
9	18450001	18600000	-0.231115	3.51387	-3.74498	yo84;gsonmt00055219001	CIGSSA_047047;CIGSSA_047050	ZK1236.4|conserved;hypothetical(predicted);Uncharacterized;protein|conserved;hypothetical(predicted)
6	67125001	67275000	-2.83928	0.900948	-3.74022	Unknown;rt23;tmem181;dynlt1;srac1;mrps10;tulp4;syne1	CIGSSA_036775;CIGSSA_033180;CIGSSA_034797;CIGSSA_033182;CIGSSA_033181;CIGSSA_033184;CIGSSA_034798;CIGSSA_034796	Unknown(predicted);Retrotransposable;element;Tf2;155;kDa;protein;type;3|hypothetical(predicted);Transmembrane;protein;181|conserved(predicted);Dynein;light;chain;Tctex-type;1|conserved(predicted);SERAC1|conserved;hypothetical(predicted);Probable;28S;ribosomal;protein;S10,;mitochondrial|conserved(predicted);Tubby-related;protein;4|hypothetical(predicted);Nesprin-1|conserved(predicted)
21	8100001	8250000	-1.83912	1.88365	-3.72276	.	.	.
1	107550001	107700000	-2.23748	1.46307	-3.70055	anapc16;ascc1	CIGSSA_003512;CIGSSA_005793	Anaphase-promoting;complex;subunit;16|hypothetical(predicted);Activating;signal;cointegrator;1;complex;subunit;1|conserved(predicted)
19	75450001	75600000	-2.19051	1.50202	-3.69253	gsonmt00064468001;Unknown;gfod1;col15a1a	CIGSSA_100676;CIGSSA_097755;CIGSSA_097756;CIGSSA_097757	Uncharacterized;protein|conserved;hypothetical(predicted);Unknown(predicted);Glucose-fructose;oxidoreductase;domain-containing;protein;1|conserved(predicted);Col15a1;protein|conserved;hypothetical(predicted)
1	86700001	86850000	0.170338	3.83589	-3.66555	nrxn1	CIGSSA_005519	Neurexin-1|conserved(predicted)
14	62175001	62325000	-2.15806	1.48502	-3.64308	Unknown;tshz1	CIGSSA_077240;CIGSSA_075141	Unknown(predicted);Teashirt;homolog;1|conserved(predicted)
22	1800001	1950000	-0.945508	2.6892	-3.63471	.	.	.
20	31200001	31350000	-1.00487	2.62976	-3.63464	gsonmt00014036001;atad1b;galnt9	CIGSSA_101312;CIGSSA_102562;CIGSSA_102563	Tetraspanin|hypothetical(predicted);Atad1b;protein|conserved;hypothetical(predicted);Polypeptide;N-acetylgalactosaminyltransferase;9|conserved;hypothetical(predicted)
20	62100001	62250000	-1.97776	1.64986	-3.62762	rbm7;barx2	CIGSSA_101752;CIGSSA_101753	RNA-binding;protein;7|predicted;protein(predicted);Homeobox;protein;BarH-like;2|conserved;hypothetical(predicted)
21	29775001	29925000	-1.16823	2.41748	-3.58571	Unknown;fdx1;rdx;arhgap20	CIGSSA_107704;CIGSSA_106016;CIGSSA_106724;CIGSSA_106725	Unknown(predicted);Adrenodoxin|conserved(predicted);Radixin|conserved(predicted);Rho;GTPase-activating;protein;20|hypothetical(predicted)
11	53400001	53550000	-2.82327	0.756121	-3.5794	lamc3	CIGSSA_058208	Laminin;subunit;gamma-3|predicted;protein(predicted)
9	26175001	26325000	-1.74846	1.82218	-3.57065	ckbb;gsonmt00049183001;lbh;ahnak;tnap2;gsonmt00076634001;mark3	CIGSSA_042833;CIGSSA_044912;CIGSSA_044913;CIGSSA_044914;CIGSSA_044910;CIGSSA_044911;CIGSSA_044909	Creatine;kinase,;brain;b|conserved(predicted);Uncharacterized;protein|hypothetical,;weakly;similar(predicted);Protein;LBH|hypothetical(predicted);Neuroblast;differentiation-associated;protein;AHNAK|hypothetical(predicted);Tumor;necrosis;factor,;alpha-induced;protein;2|conserved;hypothetical(predicted);Uncharacterized;protein|conserved;hypothetical(predicted);MAP/microtubule;affinity-regulating;ki…
15	9750001	9900000	-0.899926	2.6096	-3.50953	.	.	.
5	14250001	14400000	-3.05247	0.416957	-3.46943	.	.	.
11	53100001	53250000	-3.10571	0.360031	-3.46574	gsonmt00034675001;tmtc4;ttc33;pe2r4;prkaa1	CIGSSA_060147;CIGSSA_060152;CIGSSA_058205;CIGSSA_056637;CIGSSA_058206	Uncharacterized;protein|hypothetical(predicted);Transmembrane;and;TPR;repeat-containing;protein;4|hypothetical(predicted);Tetratricopeptide;repeat;protein;33|hypothetical(predicted);Prostaglandin;E2;receptor;EP4;subtype|conserved;hypothetical(predicted);OTTDARP00000018214|conserved(predicted)
21	52800001	52950000	-3.20306	0.213499	-3.41656	gbp1;ercc1;gbp1	CIGSSA_106272;CIGSSA_106983;CIGSSA_106981	Zgc:92185|hypothetical(predicted);DNA;excision;repair;protein;ERCC-1|hypothetical(predicted);Zgc:92185|conserved(predicted)
28	11550001	11700000	-2.50653	0.907219	-3.41375	si:dkey-75b17.1;tmem238;foxk2;ict1;wdr45b;cdr2l	CIGSSA_125770;CIGSSA_125082;CIGSSA_125081;CIGSSA_125078;CIGSSA_124559;CIGSSA_124558	Uncharacterized;protein|hypothetical(predicted);Transmembrane;protein;238|hypothetical(predicted);Foxk2;protein|hypothetical(predicted);Peptidyl-tRNA;hydrolase;ICT1,;mitochondrial|hypothetical(predicted);WD;repeat;domain;phosphoinositide-interacting;protein;3|conserved;hypothetical(predicted);Zgc:77462;protein|conserved;hypothetical(predicted)
12	39000001	39150000	-0.77195	2.63199	-3.40394	arfrp1;helz2;stmn3;kcnq2	CIGSSA_061973;CIGSSA_061976;CIGSSA_063609;CIGSSA_061972	ADP-ribosylation;factor-related;protein;1|conserved(predicted);Uncharacterized;protein|conserved;hypothetical(predicted);Stathmin-3|conserved(predicted);Potassium;voltage-gated;channel;subfamily;KQT;member;2|conserved(predicted)
16	60225001	60375000	-1.80912	1.59245	-3.40156	ncam2	CIGSSA_084311	Neural;cell;adhesion;molecule;2|conserved(predicted)
20	62475001	62625000	-2.52628	0.866145	-3.39243	kirrel3l	CIGSSA_103046	Kirrel|conserved;hypothetical(predicted)
9	26250001	26400000	-1.84727	1.53405	-3.38132	gsonmt00049183001;lbh;gsonmt00018065001;pgbd4;gsonmt00044825001;tmx1;ahnak;gsonmt00076634001;cdca4;gsonmt00045989001	CIGSSA_044912;CIGSSA_044913;CIGSSA_047240;CIGSSA_047243;CIGSSA_047241;CIGSSA_042836;CIGSSA_044914;CIGSSA_044911;CIGSSA_044916;CIGSSA_044917	Uncharacterized;protein|hypothetical,;weakly;similar(predicted);Protein;LBH|hypothetical(predicted);Uncharacterized;protein|conserved;hypothetical(predicted);PiggyBac;transposable;element-derived;protein;4|hypothetical(predicted);Uncharacterized;protein|conserved;hypothetical(predicted);Thioredoxin-related;transmembrane;protein;1|hypothetical(predicted);Neuroblast;differentiation-associated;prote…
16	750001	900000	-2.38027	0.974375	-3.35465	lhfpl3	CIGSSA_083538	Lipoma;HMGIC;fusion;partner-like;3;protein|conserved;hypothetical(predicted)
10	90225001	90375000	-1.82484	1.52678	-3.35162	Unknown;slc1a2b;cd44	CIGSSA_055135;CIGSSA_051166;CIGSSA_052760	Unknown(predicted);Amino;acid;transporter|conserved(predicted);CD44;antigen|hypothetical,;weakly;similar(predicted)
10	21525001	21675000	-1.83431	1.4992	-3.33351	gsonmt00020393001;stap2a;sh3gl1;Unknown;sema4e;fsd1;mpnd;rorc1	CIGSSA_053632;CIGSSA_051860;CIGSSA_051861;CIGSSA_051859;CIGSSA_051858;CIGSSA_050214;CIGSSA_050215;CIGSSA_051862	Uncharacterized;protein|hypothetical(predicted);OTTDARP00000010108|conserved;hypothetical(predicted);Endophilin-A2|conserved(predicted);Unknown(predicted);Semaphorin-4E|conserved;hypothetical(predicted);Fibronectin;type;III;and;SPRY;domain-containing;protein;1|conserved(predicted);MPN;domain-containing;protein|conserved(predicted);RAR-related;orphan;receptor;gamma;1;protein|conserved;hypothetical…
15	18450001	18600000	-3.29875	0.0309107	-3.32966	slc10a1;gsonmt00035867001;rab15;srsf5b;susd6;fntb;rab15;max	CIGSSA_079920;CIGSSA_081685;CIGSSA_078293;CIGSSA_078289;CIGSSA_078288;CIGSSA_079922;CIGSSA_078292;CIGSSA_078291	Sodium/bile;acid;cotransporter|hypothetical(predicted);Uncharacterized;protein|hypothetical(predicted);Ras-related;protein;Rab-15|hypothetical(predicted);Splicing;factor,;arginine/serine-rich;5b|hypothetical(predicted);Sushi;domain-containing;protein;6|conserved(predicted);Protein;farnesyltransferase;subunit;beta|conserved(predicted);Ras-related;protein;Rab-15|hypothetical(predicted);Max;protein|…
1	64800001	64950000	-1.27813	2.04654	-3.32467	gsonmt00045652001;sprc;ccser2;ccser2	CIGSSA_002972;CIGSSA_002973;CIGSSA_005272;CIGSSA_005271	Uncharacterized;protein|hypothetical(predicted);SPARC|conserved;hypothetical(predicted);Serine-rich;coiled-coil;domain-containing;protein;2|hypothetical,;weakly;similar(predicted);Serine-rich;coiled-coil;domain-containing;protein;2|hypothetical(predicted)
1	43800001	43950000	-2.09975	1.2215	-3.32125	slirp;adck1	CIGSSA_005040;CIGSSA_005039	SRA;stem-loop-interacting;RNA-binding;protein,;mitochondrial|hypothetical(predicted);Zgc:175225;protein|conserved;hypothetical(predicted)
21	4800001	4950000	-1.37613	1.94504	-3.32116	lpcat1;gsonmt00080454001;dfna5	CIGSSA_107203;CIGSSA_107205;CIGSSA_106420	Lysophosphatidylcholine;acyltransferase;1|hypothetical,;weakly;similar(predicted);Phospholipid-transporting;ATPase|hypothetical,;weakly;similar(predicted);Non-syndromic;hearing;impairment;protein;5|hypothetical(predicted)
20	61725001	61875000	-0.75602	2.56509	-3.32111	c5ar1;dact1-b;lbh;gramd1b	CIGSSA_101751;CIGSSA_103042;CIGSSA_101750;CIGSSA_103043	C5a;anaphylatoxin;chemotactic;receptor;1|predicted;protein(predicted);Dapper;1-B|hypothetical,;weakly;similar(predicted);Protein;LBH|predicted;protein(predicted);GRAM;domain-containing;protein;1B|conserved(predicted)
19	5325001	5475000	-2.57131	0.747815	-3.31913	.	.	.
19	5400001	5550000	-2.57131	0.747815	-3.31913	.	.	.
14	62100001	62250000	-2.51485	0.795642	-3.31049	Unknown;tshz1	CIGSSA_077240;CIGSSA_075141	Unknown(predicted);Teashirt;homolog;1|conserved(predicted)
4	64800001	64950000	-1.183	2.11824	-3.30124	tmem132c	CIGSSA_024734	Transmembrane;protein;132C|conserved;hypothetical(predicted)
14	62625001	62775000	-1.8798	1.40977	-3.28958	Unknown;abcg20;abcg20;gsonmt00053593001	CIGSSA_077256;CIGSSA_073655;CIGSSA_073656;CIGSSA_075145	Unknown(predicted);ABC;transporter;G;family;member;20|hypothetical,;weakly;similar(predicted);ABC;transporter;G;family;member;20|hypothetical,;weakly;similar(predicted);Uncharacterized;protein|conserved;hypothetical(predicted)
15	9900001	10050000	-0.348523	2.93719	-3.28571	Unknown	CIGSSA_081504	Unknown(predicted)
10	69975001	70125000	-2.87296	0.409466	-3.28243	wasl;hyal6;lmod2;hyal4	CIGSSA_050859;CIGSSA_052471;CIGSSA_052472;CIGSSA_052470	Neural;Wiskott-Aldrich;syndrome;protein|hypothetical(predicted);Hyaluronidase|conserved;hypothetical(predicted);Leiomodin-2|hypothetical(predicted);Hyaluronidase-4|conserved(predicted)
16	75150001	75300000	-0.632169	2.63514	-3.2673	plscr1;Unknown;ppef1;loc100332398;arpc2;orf2p	CIGSSA_084567;CIGSSA_084570;CIGSSA_086009;CIGSSA_086008;CIGSSA_084573;CIGSSA_088244	Phospholipid;scramblase;1|hypothetical(predicted);Unknown(predicted);Serine/threonine-protein;phosphatase|hypothetical(predicted);Uncharacterized;protein|hypothetical,;weakly;similar(predicted);Actin;related;protein;2/3;complex,;subunit;2|conserved(predicted);ORF2-encoded;protein|hypothetical(predicted)
6	72075001	72225000	-1.25196	2.00379	-3.25574	mok;gsonmt00080901001;hsp90a.1;ppp2r5cb;si:ch211-154o6.8	CIGSSA_033241;CIGSSA_034859;CIGSSA_033242;CIGSSA_033243;CIGSSA_034858	MAPK/MAK/MRK;overlapping;kinase|hypothetical,;weakly;similar(predicted);Uncharacterized;protein|conserved;hypothetical(predicted);Heat;shock;protein;HSP;90-alpha;1|conserved(predicted);Ppp2r5c;protein|conserved(predicted);OTTDARP00000009448|conserved;hypothetical(predicted)
18	56700001	56850000	-2.83185	0.412199	-3.24405	gsonmt00059376001;Unknown;frk;Unknown	CIGSSA_093430;CIGSSA_093429;CIGSSA_093433;CIGSSA_093431	Uncharacterized;protein|hypothetical(predicted);Unknown(predicted);Tyrosine-protein;kinase;FRK|hypothetical(predicted);Unknown(predicted)
12	37050001	37200000	-2.78176	0.461767	-3.24353	rt23	CIGSSA_065427	Retrotransposable;element;Tf2;155;kDa;protein;type;3|hypothetical,;weakly;similar(predicted)
10	8475001	8625000	-2.08064	1.15934	-3.23997	Unknown;Unknown;Unknown;pex5l;usp13	CIGSSA_053289;CIGSSA_053291;CIGSSA_053290;CIGSSA_050003;CIGSSA_051663	Unknown(predicted);Unknown(predicted);Unknown(predicted);PEX5-related;protein|conserved(predicted);Ubiquitin;carboxyl-terminal;hydrolase;13|conserved(predicted)
21	7800001	7950000	-0.860358	2.36876	-3.22912	gsonmt00029983001;zgc:153522	CIGSSA_107259;CIGSSA_107263	Serine/threonine-protein;phosphatase|hypothetical(predicted);Zgc:153522|hypothetical(predicted)
20	62400001	62550000	-1.76917	1.45739	-3.22656	kirrel3l	CIGSSA_103046	Kirrel|conserved;hypothetical(predicted)
20	30300001	30450000	-0.739106	2.48451	-3.22361	rassf2;letm1;kcnip3b;slc23a2	CIGSSA_102545;CIGSSA_101302;CIGSSA_102547;CIGSSA_102546	Ras;association;domain-containing;protein;2|conserved(predicted);LETM1;and;EF-hand;domain-containing;protein;1,;mitochondrial|hypothetical(predicted);Kv;channel;interacting;protein;3,;calsenilin|conserved;hypothetical(predicted);Solute;carrier;family;23;member;2|conserved(predicted)
5	21600001	21750000	-2.07652	1.14533	-3.22185	Unknown;Unknown;diaph3;diaph2	CIGSSA_028926;CIGSSA_030610;CIGSSA_027472;CIGSSA_027473	Unknown(predicted);Unknown(predicted);Protein;diaphanous;homolog;3|conserved(predicted);Protein;diaphanous;homolog;2|hypothetical,;weakly;similar(predicted)
10	69900001	70050000	-2.95298	0.251797	-3.20477	hyal6;hyal4	CIGSSA_052471;CIGSSA_052470	Hyaluronidase|conserved;hypothetical(predicted);Hyaluronidase-4|conserved(predicted)
1	43875001	44025000	-2.36321	0.831633	-3.19484	slirp;adck1;sptlc2a	CIGSSA_005040;CIGSSA_005039;CIGSSA_002711	SRA;stem-loop-interacting;RNA-binding;protein,;mitochondrial|hypothetical(predicted);Zgc:175225;protein|conserved;hypothetical(predicted);Sptlc2;protein|conserved;hypothetical(predicted)
5	20775001	20925000	-1.3031	1.88829	-3.19139	gla;rl36a;btk;nipa2;glra4a	CIGSSA_028923;CIGSSA_027469;CIGSSA_028922;CIGSSA_027468;CIGSSA_028924	Alpha-galactosidase;A|conserved(predicted);60S;ribosomal;protein;L36a|conserved;hypothetical(predicted);Tyrosine-protein;kinase;BTK|conserved(predicted);Magnesium;transporter;NIPA2|conserved(predicted);Glycine;receptor;alpha;4a;subunit|conserved;hypothetical(predicted)
20	30525001	30675000	-1.97384	1.20788	-3.18172	pcna;gsonmt00014036001;gpat2;sb:cb283	CIGSSA_102548;CIGSSA_104083;CIGSSA_102550;CIGSSA_102549	Proliferating;cell;nuclear;antigen|conserved(predicted);Tetraspanin|hypothetical(predicted);Zgc:162485;protein|conserved(predicted);Sb:cb283;protein|conserved;hypothetical(predicted)
6	21750001	21900000	-1.76179	1.41604	-3.17783	crestin;alkbh7;Unknown;fcl;ltbp4;cd97;orf2p;gtf2f1;zgc:112265;elfn2;(2;of;2)	CIGSSA_034000;CIGSSA_032416;CIGSSA_034002;CIGSSA_032417;CIGSSA_032418;CIGSSA_032419;CIGSSA_034001;CIGSSA_034007;CIGSSA_035733;CIGSSA_032420	Crestin|hypothetical(predicted);Alpha-ketoglutarate-dependent;dioxygenase;alkB;homolog;7,;mitochondrial|conserved(predicted);Unknown(predicted);GDP-L-fucose;synthetase|conserved;hypothetical(predicted);Latent-transforming;growth;factor;beta-binding;protein;4|hypothetical,;weakly;similar(predicted);CD97;antigen;subunit;beta|hypothetical,;weakly;similar(predicted);ORF2-encoded;protein|hypothetical(…
15	13650001	13800000	-1.88766	1.28903	-3.17668	baalc;Unknown	CIGSSA_079854;CIGSSA_079853	Brain;and;acute;leukemia;cytoplasmic;protein|predicted;protein(predicted);Unknown(predicted)
19	59025001	59175000	-0.893241	2.27882	-3.17206	mpp3;(2;of;2);smarcd3b;lrp2a;rpt6	CIGSSA_097521;CIGSSA_098646;CIGSSA_097519;CIGSSA_098645	Uncharacterized;protein|conserved;hypothetical(predicted);Smarcd3b|conserved(predicted);Low-density;lipoprotein;receptor-related;protein;2|conserved;hypothetical(predicted);26S;protease;regulatory;subunit;8|conserved(predicted)
14	225001	375000	-1.43251	1.72905	-3.16156	Unknown;puf60;tmub2;asap1	CIGSSA_075656;CIGSSA_074115;CIGSSA_072541;CIGSSA_072542	Unknown(predicted);Poly(U)-binding-splicing;factor;PUF60|hypothetical(predicted);Transmembrane;and;ubiquitin-like;domain-containing;protein;2|predicted;protein(predicted);Arf-GAP;with;SH3;domain,;ANK;repeat;and;PH;domain-containing;protein;1|conserved(predicted)
7	31050001	31200000	-0.236354	2.91688	-3.15323	.	.	.
4	26175001	26325000	-0.199266	2.95239	-3.15166	gsonmt00049183001;yo84;mrps17;nips2	CIGSSA_024098;CIGSSA_025713;CIGSSA_024100;CIGSSA_024099	Uncharacterized;protein|hypothetical,;weakly;similar(predicted);ZK1236.4|hypothetical(predicted);Zgc:110031|conserved(predicted);NipSnap2|conserved;hypothetical(predicted)
3	28050001	28200000	-1.44716	1.69875	-3.14592	yo84;cdh2	CIGSSA_020440;CIGSSA_018342	ZK1236.4|hypothetical(predicted);Cadherin-2|conserved(predicted)
6	5175001	5325000	-3.19704	-0.0521033	-3.14493	gsonmt00014036001;si:ch211-149a19.3;si:ch211-149a19.3;gsonmt00072086001	CIGSSA_035304;CIGSSA_032078;CIGSSA_032081;CIGSSA_032079	Tetraspanin|hypothetical(predicted);Uncharacterized;protein|hypothetical(predicted);Uncharacterized;protein|hypothetical(predicted);Uncharacterized;protein|hypothetical(predicted)
6	21825001	21975000	-2.75721	0.380164	-3.13737	ltbp4;cd97;elfn2;(2;of;2)	CIGSSA_032418;CIGSSA_032419;CIGSSA_032420	Latent-transforming;growth;factor;beta-binding;protein;4|hypothetical,;weakly;similar(predicted);CD97;antigen;subunit;beta|hypothetical,;weakly;similar(predicted);Uncharacterized;protein|conserved;hypothetical(predicted)
3	46875001	47025000	-1.73453	1.40164	-3.13616	.	.	.
20	62175001	62325000	-2.31178	0.822094	-3.13387	barx2;kirrel3l	CIGSSA_101753;CIGSSA_103046	Homeobox;protein;BarH-like;2|conserved;hypothetical(predicted);Kirrel|conserved;hypothetical(predicted)
10	21300001	21450000	-2.50711	0.621466	-3.12857	ap3d1;gsonmt00033164001	CIGSSA_051856;CIGSSA_051855	AP-3;complex;subunit;delta-1|conserved(predicted);Uncharacterized;protein|conserved;hypothetical(predicted)
6	825001	975000	-1.28604	1.8285	-3.11454	engase;coil;scpep1;rgs9a	CIGSSA_033519;CIGSSA_031960;CIGSSA_031959;CIGSSA_033522	Cytosolic;endo-beta-N-acetylglucosaminidase|hypothetical(predicted);Coilin|hypothetical,;weakly;similar(predicted);Retinoid-inducible;serine;carboxypeptidase|conserved(predicted);LOC553424;protein|hypothetical(predicted)
20	63000001	63150000	-2.52123	0.589073	-3.11031	Unknown;pol;ets1	CIGSSA_101756;CIGSSA_104971;CIGSSA_103049	Unknown(predicted);Pol;polyprotein|hypothetical,;weakly;similar(predicted);Protein;C-ets-1|conserved(predicted)
14	1125001	1275000	-2.44016	0.651429	-3.09159	Unknown	CIGSSA_075677	Unknown(predicted)
5	44250001	44400000	-1.11521	1.96827	-3.08348	col2a1a;slc22a4;Unknown	CIGSSA_029245;CIGSSA_029244;CIGSSA_031023	Type;II;collagen;A;isoform;2|hypothetical,;weakly;similar(predicted);Solute;carrier;family;22;member;4|hypothetical(predicted);Unknown(predicted)
11	53625001	53775000	-2.21141	0.870443	-3.08185	.	.	.
1	107625001	107775000	-1.44734	1.63368	-3.08103	anapc16;lrrc20;sar1b;ascc1;gsonmt00044102001;ppa1b	CIGSSA_003512;CIGSSA_003513;CIGSSA_003515;CIGSSA_005793;CIGSSA_005795;CIGSSA_003514	Anaphase-promoting;complex;subunit;16|hypothetical(predicted);Leucine-rich;repeat-containing;protein;20|hypothetical(predicted);GTP-binding;protein;SAR1b|conserved(predicted);Activating;signal;cointegrator;1;complex;subunit;1|conserved(predicted);Uncharacterized;protein|conserved;hypothetical(predicted);Ppa1;protein|conserved;hypothetical(predicted)
6	34650001	34800000	-2.40337	0.67207	-3.07544	aanat-2;f100a;mgrn1a;rhbdf1;gsonmt00046973001;litaf;cdip1	CIGSSA_034291;CIGSSA_032696;CIGSSA_034292;CIGSSA_032695;CIGSSA_034293;CIGSSA_032698;CIGSSA_032697	Arylalkylamine;N-acetyltransferase|hypothetical(predicted);FAM100A|conserved;hypothetical(predicted);Mgrn1;protein|conserved;hypothetical(predicted);Inactive;rhomboid;protein;1|hypothetical(predicted);Uncharacterized;protein|conserved;hypothetical(predicted);Lipopolysaccharide-induced;tumor;necrosis;factor-alpha;factor;homolog|hypothetical(predicted);Cell;death-inducing;p53-target;protein;1|conse…
9	55425001	55575000	-1.34503	1.72816	-3.07319	Unknown;asb5b;lrit3a;gpm6aa;egf	CIGSSA_047888;CIGSSA_043239;CIGSSA_043241;CIGSSA_043240;CIGSSA_043242	Unknown(predicted);Ankyrin;repeat;and;SOCS;box-containing;5|conserved;hypothetical(predicted);Zgc:195063|conserved;hypothetical(predicted);Glycoprotein;M6Aa|conserved(predicted);Epidermal;growth;factor|predicted;protein(predicted)
20	59550001	59700000	-2.18769	0.883913	-3.0716	lrfn1	CIGSSA_101720	Leucine-rich;repeat;and;fibronectin;type;III;domain-containing;protein;1|conserved(predicted)
20	30450001	30600000	-1.80552	1.23559	-3.04112	rt23;pcna;gsonmt00014036001;kcnip3b;gpat2;sb:cb283	CIGSSA_104079;CIGSSA_102548;CIGSSA_104083;CIGSSA_102547;CIGSSA_102550;CIGSSA_102549	Retrotransposable;element;Tf2;155;kDa;protein;type;3|hypothetical(predicted);Proliferating;cell;nuclear;antigen|conserved(predicted);Tetraspanin|hypothetical(predicted);Kv;channel;interacting;protein;3,;calsenilin|conserved;hypothetical(predicted);Zgc:162485;protein|conserved(predicted);Sb:cb283;protein|conserved;hypothetical(predicted)
22	53625001	53775000	-2.71271	0.317537	-3.03025	tgl2;tgm3	CIGSSA_109006;CIGSSA_109008	Protein-glutamine;gamma-glutamyltransferase;2|hypothetical(predicted);Protein-glutamine;gamma-glutamyltransferase;E;27;kDa;non-catalytic;chain|hypothetical(predicted)
16	86025001	86175000	-1.67708	1.35287	-3.02995	rbm26;ercc3;pou4f3;gpalpp1;rnf219;gtf2f2	CIGSSA_084844;CIGSSA_084843;CIGSSA_086295;CIGSSA_086294;CIGSSA_086296;CIGSSA_086292	RNA-binding;protein;26|hypothetical,;weakly;similar(predicted);TFIIH;basal;transcription;factor;complex;helicase;XPB;subunit|hypothetical,;weakly;similar(predicted);POU;domain,;class;4,;transcription;factor;3|conserved(predicted);GPALPP;motifs-containing;protein;1|predicted;protein(predicted);RING;finger;protein;219|predicted;protein(predicted);General;transcription;factor;IIF;subunit;2|conserved…
22	25800001	25950000	-2.16453	0.865161	-3.02969	gsonmt00059235001;cdc42;sme;sox13;wnt4	CIGSSA_110601;CIGSSA_109505;CIGSSA_108570;CIGSSA_108571;CIGSSA_108567	Uncharacterized;protein|hypothetical(predicted);Cell;division;cycle;42|predicted;protein(predicted);Probable;small;nuclear;ribonucleoprotein;E|conserved(predicted);Transcription;factor;SOX-13|predicted;protein(predicted);Protein;Wnt-4|conserved(predicted)
21	52725001	52875000	-3.5982	-0.584129	-3.01407	Unknown;gbp1;fam124a;gbp1	CIGSSA_108132;CIGSSA_106272;CIGSSA_106980;CIGSSA_106981	Unknown(predicted);Zgc:92185|hypothetical(predicted);Protein;FAM124A|predicted;protein(predicted);Zgc:92185|conserved(predicted)
7	30525001	30675000	-1.90412	1.09612	-3.00024	Unknown;scube1;gsonmt00028688001;gsonmt00029983001;usp15	CIGSSA_040102;CIGSSA_040104;CIGSSA_037773;CIGSSA_038801;CIGSSA_037772	Unknown(predicted);LOC797832;protein|hypothetical(predicted);Uncharacterized;protein|conserved;hypothetical(predicted);Serine/threonine-protein;phosphatase|hypothetical(predicted);Ubiquitin;carboxyl-terminal;hydrolase;15|conserved(predicted)
