# Supplementary material for: Changed Patterns of Genomic Variation Following Recent Domestication: Selection Sweeps in Farmed Atlantic Salmon
Source: Front Genet. 2020 Apr 3;11:264. doi: 10.3389/fgene.2020.00264 (PMC7147387; doi:10.3389/fgene.2020.00264)
Supplement: Supplementary file 7 [file Data_Sheet_7.zip › Supp_TableS7.xlsx]

## Sheet: Sheet1
Supplementary Table S7: Genome widows with significantly positive ΔZHp values in both Datasets 1 and 2.
				Dataset 1: Pools			Dataset 2: individuals
Chromosome	bp start	bp end	(-ZHp farmed pool)	(-ZHp wild pool)	ΔZHp pools	(-ZHp farmed indv)	(-ZHp wild indv)	ΔZHp individuals	Average ΔZHp	AMH	Domestic	Overlapping gene Aliases	Gene Names conversion	Overlapping gene	Gene Product description	Overlapping proteins swissprot >75% similarity	Gene Names conversion
12	27975001	28125000	1.63967	-3.6451	5.28478	1.16001	-0.857777	2.01779	3.65128	yes	yes; sheep	sipa1l1	LOC106564812:Sipa1l1,SIPA1L1,Sipa1l2,SIPA1L2,Sipa1l3,SIPA1L3	LOC106564813;LOC106564812	LOC106564813:uncharacterized LOC106564813%2C transcript variant X2 LOC106564812:signal-induced proliferation-associated 1-like protein 2%2C transcript variant	LOC106564812:G3X9J0,O35412,O43166,O60292,Q5JCS6,Q80TE4,Q8C0T5,Q9P2F8	LOC106564812:Sipa1l1,SIPA1L1,Sipa1l2,SIPA1L2,Sipa1l3,SIPA1L3
20	53625001	53775000	1.83767	-3.26253	5.10019	1.66628	-0.00597336	1.67226	3.38623			Unknown		LOC106580979;LOC106580981;LOC106580982;LOC106580980	LOC106580982:olfactory receptor 6N1-like
20	32775001	32925000	2.57097	-2.43525	5.00622	0.504783	-0.511378	1.01616	3.01119		yes; dogs	rt23;orf2p;arvcf	LOC106580542:ZBED9 LOC106580487:Arvcf,ARVCF	LOC106580542;LOC106580487	LOC106580487:armadillo repeat protein deleted in velo-cardio-facial syndrome-like	LOC106580542:Q6R2W3 LOC106580487:O00192,P98203	LOC106580542:ZBED9 LOC106580487:Arvcf,ARVCF
20	53700001	53850000	1.74615	-3.04041	4.78655	1.63428	0.377303	1.25698	3.02177		dcx; tame foxes	Unknown;rt23; gsonmt00021581001; gsonmt00046282001,ints4;spg20;dclk1;rps3;panx1	LOC106580972:ints4,Ints4,INTS4 LOC106580973:rps3,rps-3,Rps3,RpS3,RPS3,rps3-a,rps3-b LOC106580975:Panx1,PANX1 LOC106580974:Spart,SPART LOC106580976:Dclk1,DCLK1,Dclk2,DCLK2,Dcx,DCX	LOC106580981;LOC106580982;LOC106580972;LOC106580980;LOC106580973;LOC106580983;LOC106580975;LOC106580974;LOC106580976	LOC106580982:olfactory receptor 6N1-like LOC106580973:40S ribosomal protein S3-like LOC106580983:mth938 domain-containing protein-like LOC106580974:spartin-like%2C transcript variant X2 LOC106580976:serine/threonine-protein kinase DCLK1-like%2C transcript variant X1	LOC106580972:Q68F70,Q8CIM8,Q96HW7 LOC106580973:P02350,P23396,P47835,P48152,P48153,P62909,P79891,Q06559,Q5R465,Q90YS2 LOC106580975:P60570,Q5REE3,Q96RD7,Q9JIP4 LOC106580974:A0JNJ3,Q8N0X7,Q8R1X6 LOC106580976:D2I3C6,O15075,O43602,O88809,Q5MPA9,Q6PGN3,Q8N568,Q9ESI7,Q9JLM8	LOC106580972:ints4,Ints4,INTS4 LOC106580973:rps3,rps-3,Rps3,RpS3,RPS3,rps3-a,rps3-b LOC106580975:Panx1,PANX1 LOC106580974:Spart,SPART LOC106580976:Dclk1,DCLK1,Dclk2,DCLK2,Dcx,DCX
12	27900001	28050000	1.55076	-3.14562	4.69637	1.28781	-0.53348	1.82129	3.25883	yes	yes; sheep	sipa1l1;gsonmt00055384001	LOC106564812:Sipa1l1,SIPA1L1,Sipa1l2,SIPA1L2,Sipa1l3,SIPA1L3	LOC106564812	LOC106564812:signal-induced proliferation-associated 1-like protein 2%2C transcript variant	LOC106564812:G3X9J0,O35412,O43166,O60292,Q5JCS6,Q80TE4,Q8C0T5,Q9P2F8	LOC106564812:Sipa1l1,SIPA1L1,Sipa1l2,SIPA1L2,Sipa1l3,SIPA1L3
15	40275001	40425000	1.16701	-2.93887	4.10588	-0.0631262	-1.25087	1.18775	2.64682			gsonmt00049183001;gsonmt00013246001;gsonmt00044825001;Unknown;asb2;ppp4r4;asb2		LOC106571701;LOC106571700;LOC106571699;LOC106571696;ppp4r4;LOC106571697	LOC106571696:ankyrin repeat and SOCS box protein 2-like%2C transcript variant X3 ppp4r4:protein phosphatase 4%2C regulatory subunit 4%2C transcript variant X1 LOC106571697:ankyrin repeat and SOCS box protein 2-like
24	39675001	39825000	3.54076	-0.559531	4.10029	2.55819	1.48858	1.0696	2.58495		sema6a; yes;cattle - dmxl2; gorilla	prr16;sema6a;dmxl2;	LOC106585847:,Sema6a,SEMA6A,Sema6b,SEMA6B dmxl1:Dmxl1,DMXL1,Dmxl2,DMXL2 hsd17b4:fox-2,FOX2,Hsd17b4,HSD17B4,Mfe2,mfeA	LOC106585816;LOC106585847;dmxl1;hsd17b4	LOC106585816:protein Largen-like LOC106585847:semaphorin-6A-like%2C transcript variant X1 dmxl1:Dmx-like 1%2C transcript variant X1 hsd17b4:hydroxysteroid (17-beta) dehydrogenase 4	LOC106585847:O35464,O54951,O70141,Q5R7F5,Q76KF0,Q8NFY4,Q9H2E6,Q9H3T3 dmxl1:Q6PNC0,Q8BPN8,Q8TDJ6,Q9Y485 hsd17b4:P51659,P51660,P97852,Q01373,Q02207,Q9NKW1,Q9VXJ0	LOC106585847:,Sema6a,SEMA6A,Sema6b,SEMA6B dmxl1:Dmxl1,DMXL1,Dmxl2,DMXL2 hsd17b4:fox-2,FOX2,Hsd17b4,HSD17B4,Mfe2,mfeA
16	7500001	7650000	2.19874	-1.86025	4.05899	2.60667	-0.620829	3.2275	3.64325			yo84;tmtc3;cep290;gsonmt00080454001	LOC106573112:TMTC1,Tmtc3,TMTC3	LOC106573142;LOC106573112		LOC106573112:Q6ZXV5,Q8BRH0,Q8IUR5	LOC106573112:TMTC1,Tmtc3,TMTC3
15	48900001	49050000	0.857143	-3.18249	4.03963	0.397411	-0.656895	1.05431	2.54697			bmp2;gsonmt00051625001;fermt1;trmt6;gpcpd1	LOC106571739:bmp2 LOC106571742:CHGB LOC106571740:,Fermt1,FERMT1,Fermt2,FERMT2 trmt6:,tc1a,Trmt6,TRMT6 LOC106571744:Gpcpd1	LOC106571739;trnav-uac;LOC106571742;LOC106571740;trmt6;LOC106571744	LOC106571739:bone morphogenetic protein 2-like LOC106571742:golgin subfamily A member 6-like protein 22%2C transcript variant X1 LOC106571740:fermitin family homolog 1-like%2C transcript variant X2 LOC106571744:glycerophosphocholine phosphodiesterase GPCPD1-like%2C transcript variant X2	LOC106571739:Q804S2 LOC106571742:P05060 LOC106571740:P59113,Q32LP0,Q5R8M5,Q8CIB5,Q96AC1,Q9BQL6 trmt6:P03934,Q04202,Q2T9V5,Q8CE96,Q9UJA5 LOC106571744:Q80VJ4	LOC106571739:bmp2 LOC106571742:CHGB LOC106571740:,Fermt1,FERMT1,Fermt2,FERMT2 trmt6:,tc1a,Trmt6,TRMT6 LOC106571744:Gpcpd1
12	28050001	28200000	0.983376	-2.92938	3.91276	1.0593	-0.343757	1.40306	2.65791	yes	yes; sheep	otud7a;fh;sipa1l1	LOC106564967:Otud7a,OTUD7A,Otud7b,OTUD7B LOC106564812:Sipa1l1,SIPA1L1,Sipa1l2,SIPA1L2,Sipa1l3,SIPA1L3	LOC106564985;trnat-ugu;LOC106564813;LOC106564967;LOC106564812	LOC106564813:uncharacterized LOC106564813%2C transcript variant X2 LOC106564967:OTU domain-containing protein 7A-like LOC106564812:signal-induced proliferation-associated 1-like protein 2%2C transcript variant X1	LOC106564967:B2RUR8,Q6GQQ9,Q8R554,Q8TE49 LOC106564812:G3X9J0,O35412,O43166,O60292,Q5JCS6,Q80TE4,Q8C0T5,Q9P2F8	LOC106564967:Otud7a,OTUD7A,Otud7b,OTUD7B LOC106564812:Sipa1l1,SIPA1L1,Sipa1l2,SIPA1L2,Sipa1l3,SIPA1L3
12	27825001	27975000	2.14858	-1.73603	3.8846	1.68621	0.325472	1.36073	2.62267			gsonmt00055384001;egln1b;	LOC106564814:Egln1,EGLN1	LOC106564814	LOC106564814:egl nine homolog 1-like	LOC106564814:P59722,Q91YE3,Q9GZT9	LOC106564814:Egln1,EGLN1
21	38100001	38250000	3.17271	-0.642783	3.8155	2.92178	1.11856	1.80322	2.80936		yes;cattle	erbb4;	errb4	erbb4	erbb4:erb-b2 receptor tyrosine kinase 4		errb4
19	59775001	59925000	2.1353	-1.57976	3.71506	0.643369	-1.42986	2.07323	2.89415			gsonmt00001866001;Unknown;taco1;mosc1;pth1rb;rundc3a;	LOC106579085:PTH1R	LOC106579084;LOC106579083;LOC106579357;LOC106579085;LOC106579086	LOC106579084:translational activator of cytochrome c oxidase 1%2C transcript variant X2 LOC106579083:mitochondrial amidoxime-reducing component 1-like LOC106579085:parathyroid hormone/parathyroid hormone-related peptide receptor-like%2C transcript variant X2 LOC106579086:RUN domain-containing protein 3A-like%2C transcript variant X2	LOC106579084:Q8K0Z7 LOC106579085:P50133	LOC106579085:PTH1R
16	7425001	7575000	2.39475	-1.25293	3.64768	2.70078	-0.226532	2.92731	3.2875			gsonmt00049183001;orf2p;gsonmt00044817001;yo84;eif4g2;tmtc3;cep290;gsonmt00080454001	LOC106573141:Eif4g2,EIF4G2 LOC106573112:TMTC1,Tmtc3,TMTC3	LOC106573141;LOC106573142;LOC106573112;LOC106573157		LOC106573141:O73777,P78344,P79398,Q62448 LOC106573112:Q6ZXV5,Q8BRH0,Q8IUR5	LOC106573141:Eif4g2,EIF4G2 LOC106573112:TMTC1,Tmtc3,TMTC3
13	5775001	5925000	2.21118	-1.3886	3.59978	3.20099	1.06246	2.13853	2.86915			zgc:172290;zgc:172290;		LOC106566390;LOC106566392;LOC106566391;LOC106566403	LOC106566391:natterin-like protein
28	26625001	26775000	2.4702	-1.1158	3.586	1.98986	-0.577178	2.56704	3.07652			dst;macf1	LOC106589788:Dst,DST,Macf1,MACF1,Plec,PLEC	LOC106589788	LOC106589788:dystonin-like	LOC106589788:D3ZHV2,P30427,Q03001,Q15149,Q91ZU6,Q9JI55,Q9QXS1,Q9QXZ0,Q9UPN3	LOC106589788:Dst,DST,Macf1,MACF1,Plec,PLEC
20	32850001	33000000	0.516125	-3.036	3.55213	0.60005	-1.16025	1.7603	2.65622	yes;		tbx1-a	LOC106580542:ZBED9 LOC106580488:tbx1,Tbx1,TBX1,Tbx10,TBX10,tbx1-a,tbx1-b	LOC106580542;LOC106580488	LOC106580488:T-box transcription factor TBX1%2C transcript variant X2	LOC106580542:Q6R2W3 LOC106580488:O43435,O75333,P70323,Q32NI9,Q3SA49,Q810F8,Q8AX98,Q8AXX2	LOC106580542:ZBED9 LOC106580488:tbx1,Tbx1,TBX1,Tbx10,TBX10,tbx1-a,tbx1-b
19	59850001	60000000	2.13232	-1.40018	3.5325	0.511333	-1.63395	2.14529	2.8389			taco1;mosc1;kcnh6a;dcaf7;pth1rb;	kcnh6:Kcnh2,KCNH2,Kcnh6,KCNH6,Kcnh7,KCNH7 dcaf7:DCAF7 LOC106579085:PTH1R	LOC106579084;LOC106579083;kcnh6;dcaf7;LOC106579085	LOC106579084:translational activator of cytochrome c oxidase 1%2C transcript variant X2 LOC106579083:mitochondrial amidoxime-reducing component 1-like kcnh6:potassium channel%2C voltage gated eag related subfamily H%2C member 6%2C transcript variant X1 dcaf7:DDB1 and CUL4 associated factor 7%2C transcript variant X1 LOC106579085:parathyroid hormone/parathyroid hormone-related peptide receptor-lik…	LOC106579084:Q8K0Z7 LOC106579083: kcnh6:O08962,O35219,O54852,O54853,Q12809,Q9ER47,Q9H252,Q9NS40,Q9PT84 dcaf7:P61962 LOC106579085:P50133	kcnh6:Kcnh2,KCNH2,Kcnh6,KCNH6,Kcnh7,KCNH7 dcaf7:DCAF7 LOC106579085:PTH1R
14	43500001	43650000	1.01666	-2.51003	3.52669	0.681305	-1.15379	1.8351	2.68089			Unknown;scmc1;prkab2;prpf38b;pde4dip;gsteng00028477001;	LOC106569674:prpf38b,Prpf38b,PRPF38B LOC106569675:Fam102b,FAM102B LOC106569693:fam102a,Fam102a,FAM102A,Fam102b,FAM102B LOC106569690:slc25a24,SLC25A24,slc25a24-a,slc25a24-b LOC106569689:Prkab1,PRKAB1,Prkab2,PRKAB2	LOC106569673;LOC106569674;LOC106569675;LOC106569693;LOC106569690;LOC106569689;LOC106569692	LOC106569673:fibronectin-like LOC106569674:pre-mRNA-splicing factor 38B-like%2C transcript variant X2 LOC106569675:protein FAM102B-like LOC106569693:protein FAM102B-like LOC106569690:calcium-binding mitochondrial carrier protein SCaMC-1-like LOC106569689:5'-AMP-activated protein kinase subunit beta-2-like%2C transcript variant X2 LOC106569692:myomegalin-like	LOC106569674:Q5VTL8,Q6AXY7,Q6P7Y3,Q80SY5 LOC106569675:Q5T8I3,Q8BQS4 LOC106569693:Q5T8I3,Q5T9C2,Q6GNM6,Q78T81,Q8BQS4 LOC106569690:A5PJZ1,Q5XHA0,Q66L49,Q6NUK1,Q7T0U6,Q7ZY36 LOC106569689:O43741,P80386,Q5BIS9,Q5R801,Q6PAM0,Q9QZH4,Q9R078,Q9Y478	LOC106569674:prpf38b,Prpf38b,PRPF38B LOC106569675:Fam102b,FAM102B LOC106569693:fam102a,Fam102a,FAM102A,Fam102b,FAM102B LOC106569690:slc25a24,SLC25A24,slc25a24-a,slc25a24-b LOC106569689:Prkab1,PRKAB1,Prkab2,PRKAB2
13	5700001	5850000	3.40607	-0.0737929	3.47986	2.80655	1.59594	1.2106	2.34523			Unknown;zgc:174689;zgc:172290;zgc:172290;		LOC106566389;nattl;LOC106566390;LOC106566392;LOC106566391	nattl:Natterin-like protein%2C transcript variant X3 LOC106566391:natterin-like protein
20	61275001	61425000	2.3826	-1.08313	3.46572	2.06848	-0.391178	2.45965	2.96269			Unknown;pcp4;wrb;lca5;sh3bg;brwd1;igsf5;	LOC106581120:Wrb,WRB LOC106581118:Brwd1,BRWD1,Brwd3,BRWD3,Phip,PHIP	LOC106581122;LOC106581119;LOC106581125;LOC106581123;LOC106581120;LOC106581118	LOC106581122:lebercilin-like protein%2C transcript variant X1 LOC106581119:non-histone chromosomal protein HMG-14-like LOC106581125:immunoglobulin superfamily member 5-like LOC106581123:SH3 domain-binding glutamic acid-rich-like protein%2C transcript variant X4 LOC106581120:tail-anchored protein insertion receptor WRB-like LOC106581118:bromodomain and WD repeat-containing protein 3-like	LOC106581120:O00258,Q3SZ26,Q5R6K7,Q6P6S5,Q8K0D7 LOC106581118:A2AHJ4,Q6RI45,Q8VDD9,Q8WWQ0,Q921C3,Q9NSI6	LOC106581120:Wrb,WRB LOC106581118:Brwd1,BRWD1,Brwd3,BRWD3,Phip,PHIP
12	27675001	27825000	1.71392	-1.72408	3.438	1.60644	0.359982	1.24646	2.34223			tsta3;jag1;s5a2;gig2j;	LOC106564819:SRD5A2 LOC106564817:Jag1,JAG1,jag1a,jag1b	LOC106564820;LOC106564818;LOC106564815;LOC106564819;LOC106564817;LOC106564986	LOC106564818:GDP-L-fucose synthase-like LOC106564815:uncharacterized LOC106564815 LOC106564819:3-oxo-5-alpha-steroid 4-dehydrogenase 2-like%2C transcript variant X1 LOC106564817:protein jagged-1b-like LOC106564986:uncharacterized LOC106564986	LOC106564819:O18765 LOC106564817:P78504,Q63722,Q90Y54,Q90Y57,Q9QXX0	LOC106564819:SRD5A2 LOC106564817:Jag1,JAG1,jag1a,jag1b
15	50475001	50625000	1.20702	-2.21223	3.41924	1.35596	-0.127141	1.4831	2.45117
20	61350001	61500000	2.35143	-1.02536	3.37679	1.13647	-0.447789	1.58426	2.48053			Unknown;wrb;lca5;sh3bg;brwd1;igsf5;tnfrsf19;mipep;	LOC106581120:Wrb,WRB LOC106581118:Brwd1,BRWD1,Brwd3,BRWD3,Phip,PHIP LOC106581115:Sacs,SACS LOC106581117:Mipep,MIPEP	LOC106581122;LOC106581119;LOC106581125;LOC106581123;LOC106581120;LOC106581118;LOC106581115;LOC106581117	LOC106581122:lebercilin-like protein%2C transcript variant X1 LOC106581119:non-histone chromosomal protein HMG-14-like LOC106581125:immunoglobulin superfamily member 5-like LOC106581123:SH3 domain-binding glutamic acid-rich-like protein%2C transcript variant X4 LOC106581120:tail-anchored protein insertion receptor WRB-like LOC106581118:bromodomain and WD repeat-containing protein 3-like LOC106581…	LOC106581120:O00258,Q3SZ26,Q5R6K7,Q6P6S5,Q8K0D7 LOC106581118:A2AHJ4,Q6RI45,Q8VDD9,Q8WWQ0,Q921C3,Q9NSI6 LOC106581115:Q9JLC8,Q9NZJ4 LOC106581117:A6H611,Q01992,Q5RF14,Q99797	LOC106581120:Wrb,WRB LOC106581118:Brwd1,BRWD1,Brwd3,BRWD3,Phip,PHIP LOC106581115:Sacs,SACS LOC106581117:Mipep,MIPEP
1	138600001	138750000	-0.0346287	-3.2739	3.23927	-0.210579	-1.55735	1.34678	2.29302	fibcd1; yes		gsonmt00042502001;gsonmt00014471001;fibcd1;		LOC106568645	LOC106568645:fibrinogen C domain-containing protein 1-like%2C transcript
1	84675001	84825000	1.7776	-1.46034	3.23794	0.58177	-1.04343	1.6252	2.43157		itga9; cat	fbln7;tmem87b;gsonmt00060390001;itga9;	LOC106611055:Axl,AXL,Mertk,MERTK,tyro3,V-RYK LOC106611018:tmem87a,Tmem87a,TMEM87A,Tmem87b,TMEM87B LOC106611007:Fbln7,FBLN7	LOC106611055;LOC106611018;LOC106611007;LOC106610997	LOC106611055:tyrosine-protein kinase receptor TYRO3-like%2C transcript variant X1 LOC106611018:transmembrane protein 87A-like%2C transcript variant X2 LOC106611007:fibulin-7-like%2C transcript variant X2 LOC106610997:integrin alpha-9-like%2C transcript variant X1	LOC106611055:A0JM20,P30530,P33497,P57097,Q00993,Q12866,Q60805 LOC106611018:Q28EW0,Q8BKU8,Q8BXN9,Q8NBN3,Q96K49 LOC106611007:Q501P1,Q53RD9	LOC106611055:Axl,AXL,Mertk,MERTK,tyro3,V-RYK LOC106611018:tmem87a,Tmem87a,TMEM87A,Tmem87b,TMEM87B LOC106611007:Fbln7,FBLN7
15	67500001	67650000	1.80217	-1.42161	3.22378	1.20087	-0.36338	1.56426	2.39402			agrn;ptpn11b;	LOC106572186:Agrn,AGRN LOC106572187:,Ptpn11,PTPN11	LOC106572186;LOC106572187	LOC106572186:agrin-like%2C transcript variant X5 LOC106572187:tyrosine-protein phosphatase non-receptor type 11-like%2C transcript variant X1	LOC106572186:A2ASQ1,O00468,P25304,P31696,Q90404 LOC106572187:P35235,P41499,Q04202,Q06124,Q90687	LOC106572186:Agrn,AGRN LOC106572187:,Ptpn11,PTPN11
5	67125001	67275000	1.98749	-1.2018	3.18929	1.15233	-0.199583	1.35191	2.2706			rt23;gsonmt00049183001;Unknown;Unknown;gsonmt00043730001;si:dkeyp-84f3.7		LOC106605656;LOC106605600;LOC106605602;LOC106605601;LOC106605599	LOC106605600:zinc finger protein Xfin-like LOC106605602:trypsin-3-like LOC106605601:chemokine-like receptor 1%2C transcript variant X2 LOC106605599:uncharacterized LOC106605599%2C transcript variant X1
12	27750001	27900000	2.20096	-0.95509	3.15605	1.99534	0.484232	1.51111	2.33358			jag1;gig2j;egln1b;	LOC106564817:Jag1,JAG1,jag1a,jag1b LOC106564814:Egln1,EGLN1	LOC106564815;LOC106564817;LOC106564986;LOC106564814	LOC106564815:uncharacterized LOC106564815 LOC106564817:protein jagged-1b-like LOC106564986:uncharacterized LOC106564986 LOC106564814:egl nine homolog 1-like	LOC106564817:P78504,Q63722,Q90Y54,Q90Y57,Q9QXX0 LOC106564814:P59722,Q91YE3,Q9GZT9	LOC106564817:Jag1,JAG1,jag1a,jag1b LOC106564814:Egln1,EGLN1
9	123225001	123375000	1.18942	-1.96644	3.15586	-0.178847	-2.2375	2.05865	2.60726			serpine2;eif4g1a;	gdn:Serpine2,SERPINE2 LOC106613117:Psmd2,PSMD2,rpn1,RPN1A,RPN1B LOC106613115:Eif4g1,EIF4G1,Eif4g3,EIF4G3	gdn;LOC106613117;LOC106613115	gdn:glial cell derived neurotrophic factor LOC106613117:26S proteasome non-ATPase regulatory subunit 2-like LOC106613115:eukaryotic translation initiation factor 4 gamma 1-like%2C transcript variant X2	gdn:P07092,P07093,Q07235 LOC106613117:P56701,P87048,Q13200,Q4FZT9,Q5R9I6,Q6XJG8,Q8VDM4,Q9SIV2 LOC106613115:O43432,P41110,Q04637,Q6NZJ6,Q80XI3	gdn:Serpine2,SERPINE2 LOC106613117:Psmd2,PSMD2,rpn1,RPN1A,RPN1B LOC106613115:Eif4g1,EIF4G1,Eif4g3,EIF4G3
26	7425001	7575000	1.36099	-1.74041	3.1014	1.13789	-1.32437	2.46227	2.78183			Unknown;Unknown;Unknown
26	7050001	7200000	1.28862	-1.79895	3.08757	0.605975	-1.02367	1.62965	2.35861			tmtc4;large;n		LOC106587065	LOC106587065:glycosyltransferase-like protein LARGE2%2C transcript variant X2
26	21900001	22050000	2.61536	-0.453795	3.06915	1.07648	-0.51167	1.58815	2.32865			orf2p;pygo1;dyx1c1;ccpg1;prtga;cog4;nedd4;pigb;	LOC106587425:,rlp24,rpl-24.2,rsl24d1,Rsl24d1,RSL24D1 LOC106587432:Prtg,PRTG,prtga,prtgb LOC106587426:Rab27a,RAB27A,Rab27b,RAB27B cog4:Cog4,COG4 LOC106587433:NEDD4 pigb:pigb,Pigb,PIGB	LOC106587430;LOC106587431;LOC106587427;LOC106587429;LOC106587425;LOC106587432;LOC106587426;cog4;LOC106587433;pigb	LOC106587430:pygopus homolog 1-like%2C transcript variant X1 LOC106587431:dyslexia susceptibility 1 candidate gene 1 protein homolog%2C transcript variant X2 LOC106587427:cell cycle progression protein 1-like%2C transcript variant X1 LOC106587425:probable ribosome biogenesis protein RLP24 LOC106587432:protogenin A-like LOC106587426:ras-related protein Rab-27A-like cog4:component of oligomeric gol…	LOC106587425:Q10353,Q17606,Q3SZ12,Q5RF04,Q6P6G7,Q7ZTZ2,Q86B05,Q99L28,Q9UHA3,Q9VGN9 LOC106587432:Q2EY13,Q2EY14,Q2EY15,Q2VWP7,Q2VWP9,Q589G5 LOC106587426:O00194,P23640,P51159,Q1HE58,Q4LE85,Q99P58,Q9ERI2 cog4:Q3MHG0,Q5R7R6,Q8R1U1,Q9H9E3 LOC106587433:P46934 pigb:Q1LZA0,Q4V7R2,Q7SXZ1,Q92521,Q9JJQ0	LOC106587425:,rlp24,rpl-24.2,rsl24d1,Rsl24d1,RSL24D1 LOC106587432:Prtg,PRTG,prtga,prtgb LOC106587426:Rab27a,RAB27A,Rab27b,RAB27B cog4:Cog4,COG4 LOC106587433:NEDD4 pigb:pigb,Pigb,PIGB
12	64650001	64800000	0.676636	-2.33044	3.00708	1.03329	-0.46275	1.49604	2.25156			gsonmt00034675001;gtf2ird2;magi3%20(1%20of%202);	LOC106565872:,magi3,MAGI3	LOC106565872	LOC106565872:membrane-associated guanylate kinase%2C WW and PDZ domain-containing protein 3-like%2C transcript variant	LOC106565872:A1A5G4,P35072,Q5F488	LOC106565872:,magi3,MAGI3
4	52500001	52650000	-0.257452	-3.228	2.97055	3.26495	-2.71747	5.98242	4.47649			yo84;orf2p;rt23;Unknown;		LOC106603610
11	525001	675000	2.09159	-0.855844	2.94743	0.244835	-1.45312	1.69795	2.32269					LOC106562017	LOC106562017:ALK tyrosine kinase receptor-like
4	52575001	52725000	-0.187782	-3.08448	2.8967	2.78831	-2.77844	5.56675	4.23172			rt23;Unknown;		LOC106603609
15	50550001	50700000	0.212929	-2.67029	2.88322	1.05421	-0.913289	1.9675	2.42536
21	30975001	31125000	0.992879	-1.88591	2.87879	2.84138	0.888208	1.95317	2.41598			c1ql3a;cd97;eng1b;gsonmt00033373001;gsonmt00030592001;marco;	LOC106582045:C1ql1,C1QL1,C1ql2,C1QL2,C1ql3,C1QL3,C1ql4,C1QL4 LOC106582060:CD163,Ssc5d,SSC5D LOC106582058:En1,EN1,en1-b,EN2,en2-a,en2-b,eng1a,eng2a,eng2b LOC106582061:CD163	LOC106582045;LOC106582062;LOC106582060;LOC106582058;LOC106582061	LOC106582045:complement C1q-like protein 2 LOC106582062:CD97 antigen-like LOC106582060:macrophage receptor MARCO-like%2C transcript variant X2 LOC106582058:homeobox protein engrailed-1-B-like%2C transcript variant X1 LOC106582061:macrophage receptor MARCO-like	LOC106582045:O75973,O88992,Q4ZJM9,Q5VWW1,Q7Z5L3,Q86Z23,Q8CFR0,Q9ESN4 LOC106582060:A1L4H1,Q2VL90,Q86VB7,Q8BV57 LOC106582058:P09015,P09065,P31533,P31538,P52729,P52730,Q04896,Q05916,Q05917,Q05925 LOC106582061:Q86VB7	LOC106582045:C1ql1,C1QL1,C1ql2,C1QL2,C1ql3,C1QL3,C1ql4,C1QL4 LOC106582060:CD163,Ssc5d,SSC5D LOC106582058:En1,EN1,en1-b,EN2,en2-a,en2-b,eng1a,eng2a,eng2b LOC106582061:CD163
1	125550001	125700000	1.87155	-0.99759	2.86914	0.583405	-2.36414	2.94755	2.90834			lhx3;gsonmt00028727001;gpsm1;ak1;n	lhx3:lhx3,Lhx3,LHX3,Lhx4,LHX4 LOC106565740:Gpsm1,GPSM1,Gpsm2,GPSM2 kad:ak1,Ak1,AK1	lhx3;LOC106565740;kad	lhx3:LIM homeobox 3%2C transcript variant X2 LOC106565740:G-protein-signaling modulator 1-like%2C transcript variant X2	lhx3:O97581,P36200,P50481,P53412,P53776,Q25132,Q90421,Q969G2,Q9UBR4 LOC106565740:P81274,Q6IR34,Q86YR5,Q8VDU0,Q9R080 kad:P00568,P00569,P00570,P00571,P05081,P12115,Q9R0Y5	lhx3:lhx3,Lhx3,LHX3,Lhx4,LHX4 LOC106565740:Gpsm1,GPSM1,Gpsm2,GPSM2 kad:ak1,Ak1,AK1
14	43425001	43575000	1.1399	-1.72351	2.86341	0.504046	-1.53759	2.04164	2.45252			gpsm2;wdr47;gsonmt00023749001;prpf38b;gsteng00028477001;	LOC106569671:Wdr47,WDR47 LOC106569672:Gpsm1,GPSM1,Gpsm2,GPSM2 LOC106569674:prpf38b,Prpf38b,PRPF38B	LOC106569681;LOC106569677;LOC106569671;LOC106569672;LOC106569682;LOC106569673;LOC106569674	LOC106569677:fibronectin type III domain-containing protein 7-like LOC106569671:WD repeat-containing protein 47-like%2C transcript variant X1 LOC106569672:G-protein-signaling modulator 2-like%2C transcript variant X2 LOC106569682:fibronectin type III domain-containing protein 7-like LOC106569673:fibronectin-like LOC106569674:pre-mRNA-splicing factor 38B-like%2C transcript variant X2	LOC106569671:O94967,Q8CGF6 LOC106569672:P81274,Q6IR34,Q86YR5,Q8VDU0,Q9R080 LOC106569674:Q5VTL8,Q6AXY7,Q6P7Y3,Q80SY5	LOC106569671:Wdr47,WDR47 LOC106569672:Gpsm1,GPSM1,Gpsm2,GPSM2 LOC106569674:prpf38b,Prpf38b,PRPF38B
14	40500001	40650000	-0.984393	-3.8402	2.85581	-0.354686	-2.39341	2.03872	2.44727			sc:d0632;pnp5a;gsonmt00061596001;gsonmt00045276001;	LOC106569594:PNP	LOC106569594;LOC106569593	LOC106569594:purine nucleoside phosphorylase-like LOC106569593:zinc finger protein 12-like%2C transcript variant X1	LOC106569594:P00491,P55859	LOC106569594:PNP
11	83925001	84075000	2.00462	-0.828864	2.83348	1.20094	-2.23257	3.43351	3.1335
5	62325001	62475000	1.34626	-1.45033	2.79658	2.05953	0.509878	1.54965	2.17312			Unknown;cep162;		LOC106605502	LOC106605502:uncharacterized LOC106605502%2C transcript variant X2
13	87600001	87750000	2.58429	-0.177882	2.76217	2.68477	0.583607	2.10116	2.43167			gsonmt00014036001;gsonmt00068315001;	LOC106568247:pgam5	LOC106568247;LOC106568187;LOC106568249;LOC106568248;LOC106568246	LOC106568247:serine/threonine-protein phosphatase PGAM5%2C mitochondrial-like LOC106568187:protein FAM222A-like LOC106568249:partial=true LOC106568248:ankyrin repeat and LEM domain-containing protein 2-like	LOC106568247:Q502L2	LOC106568247:pgam5
9	104325001	104475000	1.80727	-0.942879	2.75015	0.165911	-1.50223	1.66814	2.20914			yo84;gsonmt00049183001;Unknown;		LOC106612642	LOC106612642:limbic system-associated membrane protein-like%2C transcript variant
11	84000001	84150000	1.61024	-1.13501	2.74525	0.105576	-1.61814	1.72372	2.23448			Unknown;		LOC106563765
17	3375001	3525000	0.0799828	-2.61049	2.69047	-0.0983465	-1.99306	1.89472	2.29259					LOC106575119	LOC106575119:sodium- and chloride-dependent GABA transporter 2-like%2C transcript varian
3	72075001	72225000	2.91096	0.241528	2.66943	1.00635	-0.914911	1.92126	2.29535			tmem104	LOC106601442:Tmem104,TMEM104	LOC106601442		LOC106601442:Q3TB48,Q5F3I6,Q5RCV1,Q8NE00	LOC106601442:Tmem104,TMEM104
9	56025001	56175000	0.789953	-1.86288	2.65284	0.258238	-1.36238	1.62062	2.13673
3	40050001	40200000	2.18366	-0.450051	2.63371	0.839762	-0.74693	1.58669	2.1102			tmem55b;gsonmt00003817001;etv3l;c560;atp1a2a;cadm3;	LOC106600488:pip4p1,Pip4p1,PIP4P1,pip4p2,tmem55ba,tmem55bb LOC106600523:Erf,ERF,Etv3,ETV3,ETV3L LOC106600492:SDHC LOC106600489:,Atp1a1,ATP1A1,Atp1a2,ATP1A2 LOC106600491:,Atp1a1,ATP1A1,Atp1a2,ATP1A2 LOC106600493:,cadm3,Cadm3,CADM3 LOC106600468:lig1,LIG1	LOC106600488;LOC106600523;LOC106600492;trnar-ucu;LOC106600490;LOC106600489;LOC106600491;LOC106600493;LOC106600468	LOC106600488:transmembrane protein 55B-A%2C transcript variant X1 LOC106600492:succinate dehydrogenase cytochrome b560 subunit%2C mitochondrial-like%2C transcript variant X1 LOC106600490:myelin protein P0-like%2C transcript variant X1 LOC106600489:sodium/potassium-transporting ATPase subunit alpha-2-like%2C transcript variant X1 LOC106600493:cell adhesion molecule 3-like%2C transcript variant X2	LOC106600488:Q32PR0,Q3TWL2,Q4R6W2,Q5EAU3,Q5PPM8,Q5XKA6,Q66I51,Q86T03 LOC106600523:A1YF15,A1YG91,A2D4Z7,A2T762,P41162,P50548,P70459,Q6ZN32,Q8R4Z4 LOC106600492:D0VWV4,P35720,P70097,Q99643 LOC106600489:A2VDL6,D2WKD8,P05024,P05025,P06685,P06686,P24797,P50993,Q5RCD8,Q8VDN2 LOC106600491:A2VDL6,D2WKD8,P05024,P05025,P06685,P06686,P24797,P50993,Q5RCD8,Q8VDN2 LOC106600493:P35072,Q1WIM3,Q7ZXX1,Q8N126,Q99N28…	LOC106600488:pip4p1,Pip4p1,PIP4P1,pip4p2,tmem55ba,tmem55bb LOC106600523:Erf,ERF,Etv3,ETV3,ETV3L LOC106600492:SDHC LOC106600489:,Atp1a1,ATP1A1,Atp1a2,ATP1A2 LOC106600491:,Atp1a1,ATP1A1,Atp1a2,ATP1A2 LOC106600493:,cadm3,Cadm3,CADM3 LOC106600468:lig1,LIG1
14	60075001	60225000	0.980285	-1.60322	2.5835	0.385647	-1.44185	1.8275	2.2055			gsonmt00026568001;lrrc16a;rnf139;tmem65;mtss1;	LOC106569922:tmem65,Tmem65,TMEM65 LOC106569926:Carmil1,CARMIL1 LOC106569925:scgn,Scgn,SCGN LOC106569923:Rnf139 LOC106569924:Mtss1,MTSS1,Mtss1l,MTSS1L	LOC106569922;LOC106569926;LOC106569925;LOC106569923;LOC106569924	LOC106569922:transmembrane protein 65-like LOC106569926:leucine-rich repeat-containing protein 16A-like%2C transcript variant X4 LOC106569925:secretagogin-like LOC106569923:E3 ubiquitin-protein ligase RNF139-like LOC106569924:metastasis suppressor protein 1-like%2C transcript variant X1	LOC106569922:B3DHU2,Q0VCH8,Q4VAE3,Q6PI78 LOC106569926:Q5VZK9,Q6EDY6 LOC106569925:A5PJN0,O76038,Q06A97,Q0VFG3,Q5XJX1,Q63ZJ3,Q6R556,Q91WD9 LOC106569923:Q7TMV1 LOC106569924:O43312,Q6P9S0,Q765P7,Q8R1S4	LOC106569922:tmem65,Tmem65,TMEM65 LOC106569926:Carmil1,CARMIL1 LOC106569925:scgn,Scgn,SCGN LOC106569923:Rnf139 LOC106569924:Mtss1,MTSS1,Mtss1l,MTSS1L
1	125625001	125775000	2.84749	0.2801	2.56739	1.89835	-0.135856	2.03421	2.3008			gsonmt00028727001;gpsm1;tgfbr3;ak1;	LOC106565740:Gpsm1,GPSM1,Gpsm2,GPSM2 kad:ak1,Ak1,AK1	LOC106565740;LOC106565750;kad	LOC106565740:G-protein-signaling modulator 1-like%2C transcript variant X2 LOC106565750:uncharacterized LOC106565750	LOC106565740:P81274,Q6IR34,Q86YR5,Q8VDU0,Q9R080 kad:P00568,P00569,P00570,P00571,P05081,P12115,Q9R0Y5	LOC106565740:Gpsm1,GPSM1,Gpsm2,GPSM2 kad:ak1,Ak1,AK1
20	61200001	61350000	2.05214	-0.506106	2.55825	1.04273	-0.709312	1.75205	2.15515			pcp4;dscam;		LOC106581126	LOC106581126:Down syndrome cell adhesion molecule-like%2C transcript variant
15	68925001	69075000	0.443371	-2.11197	2.55534	-0.291212	-2.26823	1.97702	2.26618			emp3;rimklb;zymnd12;ccdc30;kazn;		LOC106572160;emp3;LOC106572158;zmynd12;ccdc30	LOC106572158:beta-citrylglutamate synthase B-like zmynd12:zinc finger%2C MYND-type containing 12 ccdc30:coiled-coil domain containing 30%2C transcript variant X6	LOC106572158:Q0VCE9,Q66HZ2,Q6PFX8,Q80WS1,Q8IXN7,Q9ULI2
13	40800001	40950000	1.3946	-1.15013	2.54473	0.830206	-1.65316	2.48337	2.51405			dnajc5aa;dnajc5aa;ct011;gsonmt00006187001;ythdf1;uckl1b;gsonmt00081011001;gsonmt00035113001;si:dkey-70p6.1;nkain4;tpd54;emilin3a;samd10a;	LOC106567344:dnajc5,Dnajc5,DNAJC5,Dnajc5b,DNAJC5B LOC106567219:gid8,Gid8,GID8 LOC106567220:Ythdf1,YTHDF1,Ythdf3,YTHDF3 LOC106567223:Nkain2,NKAIN2,nkain3,nkain4,NKAIN4 LOC106567311:Uckl1,UCKL1 LOC106567225:Samd10	LOC106567344;LOC106567219;LOC106567220;LOC106567223;LOC106567311;LOC106567221;LOC106567224;LOC106567345;LOC106567225	LOC106567344:dnaJ homolog subfamily C member 5-like%2C transcript variant X3 LOC106567219:glucose-induced degradation protein 8 homolog%2C transcript variant X2 LOC106567220:YTH domain-containing family protein 1-like%2C transcript variant X2 LOC106567223:sodium/potassium-transporting ATPase subunit beta-1-interacting protein 3-like%2C transcript variant X2 LOC106567311: LOC106567221:translation …	LOC106567344:D2H417,D3ZD82,F1RTY8,O42196,P56101,P60905,Q29455,Q9CQ94,Q9H3Z4,Q9UF47 LOC106567219:Q32L52,Q5ZKQ7,Q6PC55,Q9D7M1,Q9NWU2 LOC106567220:P59326,Q7Z739,Q8BYK6,Q9BYJ9 LOC106567223:Q0VFH9,Q4PNJ2,Q5VXU1,Q66KZ9,Q6DEX3,Q8IVV8 LOC106567311:Q91YL3,Q9NWZ5 LOC106567225:Q7TST3	LOC106567344:dnajc5,Dnajc5,DNAJC5,Dnajc5b,DNAJC5B LOC106567219:gid8,Gid8,GID8 LOC106567220:Ythdf1,YTHDF1,Ythdf3,YTHDF3 LOC106567223:Nkain2,NKAIN2,nkain3,nkain4,NKAIN4 LOC106567311:Uckl1,UCKL1 LOC106567225:Samd10
4	52650001	52800000	-0.0906882	-2.63515	2.54446	2.70785	-1.99962	4.70747	3.62596			Unknown;		LOC106603609
28	21300001	21450000	1.55634	-0.980375	2.53672	1.43462	-0.894361	2.32898	2.43285			six3;six2;	six3:Optix,six3,Six3,SIX3,Six6,SIX6 six2:six1,Six1,SIX1,six1a,six1b,Six2,SIX2,so	six3;LOC106589702;six2;LOC106589713	LOC106589702:extensin-like six2:SIX homeobox 2%2C transcript variant X1	six3:O42406,O73916,O93307,O95343,O95475,Q62233,Q95RW8,Q9QZ28 six2:A2D5H2,Q15475,Q27350,Q62231,Q62232,Q6DHF9,Q6NZ04,Q9I8H0,Q9NPC8 LOC106589713:P35072	six3:Optix,six3,Six3,SIX3,Six6,SIX6 six2:six1,Six1,SIX1,six1a,six1b,Six2,SIX2,so
13	40875001	41025000	0.381236	-2.09573	2.47696	1.01182	-1.30948	2.3213	2.39913			uckl1b;gsonmt00081011001;gsonmt00035113001;fkbp1aa;si:dkey-70p6.1;gsonmt00057035001;emilin3a;prickle3;samd10a;	LOC106567311:Uckl1,UCKL1 LOC106567228:fkbp1a,Fkbp1a,FKBP1A,Fkbp1b,FKBP1B LOC106567227:,rad21,Rad21,RAD21,RAD21L1 LOC106567229:Prickle1,PRICKLE1,Prickle2,PRICKLE2,Prickle3 LOC106567225:Samd10	LOC106567311;LOC106567226;LOC106567228;f110a;LOC106567221;LOC106567224;LOC106567345;LOC106567227;LOC106567229;LOC106567225	LOC106567226:syntaphilin-like%2C transcript variant X2 LOC106567228:peptidyl-prolyl cis-trans isomerase FKBP1A-like f110a:FAM110A%2C transcript variant X1 LOC106567221:translation initiation factor IF-2-like%2C transcript variant X2 LOC106567224:EMILIN-3-like LOC106567345:opsin-5-like%2C transcript variant X1 LOC106567227:double-strand-break repair protein rad21 homolog%2C transcript variant X2 L…	LOC106567311:Q91YL3,Q9NWZ5 LOC106567228:O42123,P18203,P26883,P62942,P68106,P97534,Q62658,Q8HYX6,Q9Z2I2 LOC106567227:A2AU37,D2HSB3,O60216,O93310,Q3SWX9,Q61550 LOC106567229:Q3U5C7,Q71QF9,Q7Z3G6,Q80VL3,Q80Y24,Q96MT3 LOC106567225:Q7TST3	LOC106567311:Uckl1,UCKL1 LOC106567228:fkbp1a,Fkbp1a,FKBP1A,Fkbp1b,FKBP1B LOC106567227:,rad21,Rad21,RAD21,RAD21L1 LOC106567229:Prickle1,PRICKLE1,Prickle2,PRICKLE2,Prickle3 LOC106567225:Samd10
14	72225001	72375000	2.29831	-0.166901	2.46521	1.72465	-0.593951	2.3186	2.39191			zc3h12a;tmem170b;gsonmt00045973001;nedd9;	LOC106570364:smim13 LOC106570362:Tmem170b,TMEM170B LOC106570363:,Nedd9	LOC106570364;LOC106570385;LOC106570362;LOC106570363	LOC106570364:small integral membrane protein 13-like LOC106570362:transmembrane protein 170B-like LOC106570363:enhancer of filamentation 1-like	LOC106570364:B8JJV5 LOC106570362:P86050,Q5T4T1,Q7TQ79 LOC106570363:O35177,Q14511	LOC106570364:smim13 LOC106570362:Tmem170b,TMEM170B LOC106570363:,Nedd9
28	21225001	21375000	1.54759	-0.91762	2.46521	1.46103	-0.979547	2.44058	2.45289			camkmt;	camkmt:tc1a	trnaa-ugc;camkmt;LOC106589713		camkmt:P03934 LOC106589713:P35072	camkmt:tc1a
9	24825001	24975000	-0.285375	-2.73032	2.44494	1.89842	-2.43318	4.3316	3.38827			six1b;six4a;ppm1aa;gsonmt00044825001;mnat1;six6;	six1:six1,Six1,SIX1,six1a,six1b,Six2,SIX2,so LOC106610972:Six4,SIX4 LOC106610975:Ppm1a,PPM1A,Ppm1b,PPM1B mnat1:,mnat1,Mnat1,MNAT1 six6:Optix,six3,Six3,SIX3,Six6,SIX6	LOC106610920;six1;LOC106610972;LOC106610975;mnat1;six6	LOC106610920:piggyBac transposable element-derived protein 4-like six1:homeobox protein six1b LOC106610972:homeobox protein SIX4-like LOC106610975:protein phosphatase 1A-like%2C transcript variant X3 mnat1:MNAT CDK-activating kinase assembly factor 1 six6:SIX homeobox 6	six1:A2D5H2,Q15475,Q27350,Q62231,Q62232,Q6DHF9,Q6NZ04,Q9I8H0,Q9NPC8 LOC106610972:Q61321,Q9UIU6 LOC106610975:O62829,O62830,O75688,P20650,P35813,P35814,P35815,P36993,P49443 mnat1:P51948,P51949,P51950,P51951 six6:O42406,O73916,O93307,O95343,O95475,Q62233,Q95RW8,Q9QZ28	six1:six1,Six1,SIX1,six1a,six1b,Six2,SIX2,so LOC106610972:Six4,SIX4 LOC106610975:Ppm1a,PPM1A,Ppm1b,PPM1B mnat1:,mnat1,Mnat1,MNAT1 six6:Optix,six3,Six3,SIX3,Six6,SIX6
16	7350001	7500000	2.74853	0.356935	2.39159	2.5837	0.707845	1.87586	2.13372			gsonmt00054442001;gsonmt00049183001;gsonmt00049183001;rt23;orf2p;gsonmt00044817001;eif4g2;Unknown;cep290;	LOC106573141:Eif4g2,EIF4G2	LOC106573141;LOC106573142;LOC106573157		LOC106573141:O73777,P78344,P79398,Q62448	LOC106573141:Eif4g2,EIF4G2
6	16275001	16425000	0.796181	-1.58811	2.38429	1.20785	-0.867265	2.07511	2.2297			zgc:194906;gid4;tbl3;	LOC106606628:At1g58684,rps2,Rps2,RpS2,RPS2,RPS2C,RPS2D LOC106606629:Gid4,GID4 LOC100195964:Tbl3,TBL3	LOC106606628;LOC106606630;LOC106606631;LOC106606629;LOC100195964	LOC106606630:RING finger protein 151-like%2C transcript variant X2 LOC100195964:transducin beta-like protein 3	LOC106606628:O18789,P15880,P27952,P31009,P46791,P49154,P49688,Q90YS3,Q93VB8,Q9SCM3 LOC106606629:Q8IVV7,Q9CPY6 LOC100195964:Q12788,Q2KJJ5,Q5U2W5,Q8C4J7	LOC106606628:At1g58684,rps2,Rps2,RpS2,RPS2,RPS2C,RPS2D LOC106606629:Gid4,GID4 LOC100195964:Tbl3,TBL3
4	52425001	52575000	0.345559	-1.98098	2.32654	2.72311	-1.16068	3.88379	3.10517			yo84;orf2p;gemin5;fam114a2;	LOC106603492:cnot7,Cnot7,CNOT7,Cnot8,CNOT8 LOC106603490:Gemin5,GEMIN5 LOC106603491:FAM114A1,Fam114a2,FAM114A2	LOC106603492;LOC106603490;LOC106603611;LOC106603610;LOC106603491	LOC106603492:CCR4-NOT transcription complex subunit 8%2C transcript variant X2 LOC106603490:gem-associated protein 5-like LOC106603491:protein FAM114A2-like%2C transcript variant X2	LOC106603492:A4II96,Q08BM8,Q3KQ85,Q60809,Q9D8X5,Q9UFF9,Q9UIV1 LOC106603490:Q8BX17,Q8TEQ6 LOC106603611:P35072 LOC106603491:Q2T9N1,Q8VE88,Q9NRY5	LOC106603492:cnot7,Cnot7,CNOT7,Cnot8,CNOT8 LOC106603490:Gemin5,GEMIN5 LOC106603491:FAM114A1,Fam114a2,FAM114A2
13	52425001	52575000	1.14561	-1.17719	2.3228	1.28279	-0.77911	2.0619	2.19235			orf2p;arhgap26;	LOC106567493:,Arhgap10,arhgap26,Arhgap26,ARHGAP26	LOC106567606;LOC106567493	LOC106567493:rho GTPase-activating protein 26-like%2C transcript variant	LOC106567493:B5DFQ4,Q04202,Q5U4T3,Q5ZMW5,Q6Y5D8,Q6ZQ82,Q9UNA1	LOC106567493:,Arhgap10,arhgap26,Arhgap26,ARHGAP26
13	43875001	44025000	1.41564	-0.900801	2.31644	1.27124	-1.21847	2.48971	2.40307			Unknown;Unknown;pol;orf2p;gsonmt00049183001;
14	67650001	67800000	1.32065	-0.976611	2.29726	0.387746	-1.491	1.87875	2.088			gmeb1;rab39b;gsonmt00049183001;ctps1a;slfnl1;cited2;	ctps1:ctps1,Ctps1,CTPS1,ctps1-a,ctps2,Ctps2,CTPS2 slfnl1:Slfnl1,SLFNL1	LOC106570264;LOC106570265;LOC106570270;LOC106570267;ctps1;slfnl1;cite2	LOC106570264:glucocorticoid modulatory element-binding protein 1-like%2C transcript variant X3 LOC106570265:ras-related protein Rab-39B-like LOC106570270:early nodulin-75-like ctps1:CTP synthase 1 slfnl1:schlafen-like 1%2C transcript variant X3	LOC106570264:Q2HJ87,Q9Y692 ctps1:P17812,P50547,P70303,P70698,Q1RMS2,Q5U2N0,Q5XHA8,Q6GME1,Q6PEI7,Q9NRF8 slfnl1:Q499Z3,Q4R3B7,Q6AXX1,Q8BHW9	ctps1:ctps1,Ctps1,CTPS1,ctps1-a,ctps2,Ctps2,CTPS2 slfnl1:Slfnl1,SLFNL1
13	49575001	49725000	-0.195187	-2.40322	2.20803	-0.608184	-2.58242	1.97423	2.09113			gsonmt00076430001;tmtc4;ankhd1;hnrnph1l;pfdn1;slc23a1;	LOC106567421:Hnrnpf,HNRNPF,Hnrnph1,HNRNPH1,Hnrnph2,HNRNPH2 LOC106567420:,ANKHD1,Ankrd17,ANKRD17,mask,R11A8.7,tc1a pfd1:pfdn1,Pfdn1,PFDN1 LOC106567422:Slc23a1,SLC23A1,slc23a2,Slc23a2,SLC23A2	LOC106567421;LOC106567420;pfd1;LOC106567422;LOC106567467	LOC106567421:heterogeneous nuclear ribonucleoprotein H-like%2C transcript variant X5 LOC106567420:ankyrin repeat and KH domain-containing protein 1-like%2C transcript variant X5 LOC106567422:solute carrier family 23 member 1-like	LOC106567421:O35737,P31943,P52597,P55795,P70333,Q3SZF3,Q5E9J1,Q6AY09,Q794E4,Q8VHV7 LOC106567420:O75179,P03934,P35072,Q04202,Q21920,Q8IWZ3,Q99NH0,Q9VCA8 pfd1:O60925,Q3SZE2,Q4SPU8,Q5D016,Q5RAM7,Q9CWM4 LOC106567422:B0JZG0,Q9EPR4,Q9UGH3,Q9UHI7,Q9WTW7,Q9WTW8,Q9Z2J0	LOC106567421:Hnrnpf,HNRNPF,Hnrnph1,HNRNPH1,Hnrnph2,HNRNPH2 LOC106567420:,ANKHD1,Ankrd17,ANKRD17,mask,R11A8.7,tc1a pfd1:pfdn1,Pfdn1,PFDN1 LOC106567422:Slc23a1,SLC23A1,slc23a2,Slc23a2,SLC23A2
13	43950001	44100000	1.27598	-0.908861	2.18484	1.49984	-0.581832	2.08168	2.13326			Unknown;pol;gsonmt00015522001;gsonmt00034868001;gsonmt00024306001;Unknown;gsonmt00049183001;Unknown;pip5k1;		morn1	morn1:MORN repeat containing 1%2C transcript variant X3
16	7875001	8025000	0.383717	-1.77582	2.15953	1.54593	-0.480465	2.02639	2.09296			gsonmt00031304001;k02a2.6;k02a2.6;		LOC106573144
28	15825001	15975000	1.1106	-0.979617	2.09022	0.297497	-1.72765	2.02515	2.05768			faap100;fscn2b;cp52b;Unknown;tmem235;gsonmt00031789001;Unknown;	fscn2:FSCN2 bahcc1:Bahcc1,BAHCC1	faap100;LOC106589207;fscn2;bahcc1	faap100:Fanconi anemia core complex associated protein 100%2C transcript variant X1 LOC106589207:uncharacterized LOC106589207 fscn2:fascin actin-bundling protein 2%2C retinal%2C transcript variant X2 bahcc1:BAH domain and coiled-coil containing 1%2C transcript variant X2	fscn2:O14926 bahcc1:Q3UHR0,Q9P281	fscn2:FSCN2 bahcc1:Bahcc1,BAHCC1
22	21300001	21450000	0.258489	-1.8111	2.06959	0.33489	-1.7732	2.10809	2.08884			rcc2;gsonmt00006110001;slc2a1a;phc2b;	LOC106583009:Slc2a1,SLC2A1 LOC106583010:phc2,Phc2,PHC2	LOC106583011;LOC106583009;LOC106583010	LOC106583011:ankyrin repeat and SAM domain-containing protein 1A-like%2C transcript variant X2 LOC106583009:solute carrier family 2%2C facilitated glucose transporter member 1-like LOC106583010:polyhomeotic-like protein 2%2C transcript variant X8	LOC106583009:P11166,P11167,P13355,P17809,P20303,P27674,P46896 LOC106583010:Q4V7W5,Q8IXK0,Q9QWH1	LOC106583009:Slc2a1,SLC2A1 LOC106583010:phc2,Phc2,PHC2
4	52725001	52875000	0.281908	-1.68429	1.9662	2.44512	-0.929579	3.3747	2.67045			mimi_r196;Unknown;
7	43125001	43275000	1.91554	0.0315777	1.88396	0.796485	-1.47282	2.2693	2.07663			gsonmt00032909001;gsonmt00026293001;gsonmt00063094001;k02a2.6;Unknown;gsonmt00032907001;si:dkey-14d8.1;ppp1r12a;gsonmt00026293001;		LOC106609425;LOC106609426;LOC106609421;LOC106609423;LOC106609424;LOC106609428;LOC106609419	LOC106609421:zinc finger protein 2 homolog%2C transcript variant X2 LOC106609423:zinc finger protein 2 homolog%2C transcript variant X3 LOC106609424:uncharacterized LOC106609424 LOC106609428:gastrula zinc finger protein XlCGF7.1-like LOC106609419:protein phosphatase 1 regulatory subunit 12A-like%2C transcript variant X11
28	16800001	16950000	-0.556568	-2.36049	1.80392	0.705123	-1.93869	2.64381	2.22387			Unknown;		LOC106589252
13	40725001	40875000	1.86068	0.128294	1.73238	1.43688	-1.22527	2.66215	2.19727			ppdpf;dnajc5aa;dnajc5aa;ct011;gsonmt00006187001;ythdf1;dnmt3bb.2;si:dkey-70p6.1;nkain4;tpd54;nol4;	ppdpf:ppdpf,PPDPF,ppdpfa,ppdpf-a,ppdpfb,ppdpf-b LOC106567344:dnajc5,Dnajc5,DNAJC5,Dnajc5b,DNAJC5B LOC106567219:gid8,Gid8,GID8 LOC106567220:Ythdf1,YTHDF1,Ythdf3,YTHDF3 LOC106567223:Nkain2,NKAIN2,nkain3,nkain4,NKAIN4 LOC106567215:,Dnmt3a,DNMT3A,Dnmt3b,DNMT3B,Dnmt3c LOC106567217:Nol4,NOL4,Nol4l,NOL4L	ppdpf;LOC106567344;LOC106567219;LOC106567220;LOC106567223;LOC106567215;LOC106567218;LOC106567221;LOC106567217	ppdpf:c20orf149 protein LOC106567344:dnaJ homolog subfamily C member 5-like%2C transcript variant X3 LOC106567219:glucose-induced degradation protein 8 homolog%2C transcript variant X2 LOC106567220:YTH domain-containing family protein 1-like%2C transcript variant X2 LOC106567223:sodium/potassium-transporting ATPase subunit beta-1-interacting protein 3-like%2C transcript variant X2 LOC106567215:DN…	ppdpf:A4IGU9,B5DGK1,Q0IHF8,Q3ZCB6,Q6PBI2,Q6PFP3,Q8AVU0,Q9H3Y8 LOC106567344:D2H417,D3ZD82,F1RTY8,O42196,P56101,P60905,Q29455,Q9CQ94,Q9H3Z4,Q9UF47 LOC106567219:Q32L52,Q5ZKQ7,Q6PC55,Q9D7M1,Q9NWU2 LOC106567220:P59326,Q7Z739,Q8BYK6,Q9BYJ9 LOC106567223:Q0VFH9,Q4PNJ2,Q5VXU1,Q66KZ9,Q6DEX3,Q8IVV8 LOC106567215:O88508,O88509,P0DOY1,P35072,Q1LZ53,Q4W5Z4,Q9UBC3,Q9Y6K1 LOC106567217:O94818,P60954,Q5RFT9,Q6DIB4,…	ppdpf:ppdpf,PPDPF,ppdpfa,ppdpf-a,ppdpfb,ppdpf-b LOC106567344:dnajc5,Dnajc5,DNAJC5,Dnajc5b,DNAJC5B LOC106567219:gid8,Gid8,GID8 LOC106567220:Ythdf1,YTHDF1,Ythdf3,YTHDF3 LOC106567223:Nkain2,NKAIN2,nkain3,nkain4,NKAIN4 LOC106567215:,Dnmt3a,DNMT3A,Dnmt3b,DNMT3B,Dnmt3c LOC106567217:Nol4,NOL4,Nol4l,NOL4L
14	57525001	57675000	0.229658	-1.46326	1.69292	1.73702	-0.974451	2.71148	2.2022			gsonmt00008602001;necap1;ccdc106b;zn706;mag;u2af2b;zgc:194578;gsonmt00072680001;fpr1;cnot3b;	LOC106570010:CG9132,Necap1,NECAP1,Necap2,NECAP2 LOC106570009:,gsg1l,Gsg1l,GSG1L u2af2:Cnot3,CNOT3,U2af2,U2AF2,U2af50,uaf-1 LOC106570007:Shisa7,SHISA7	LOC106570168;LOC106570167;LOC106570010;LOC106570008;LOC106570166;LOC106570139;LOC106570165;zn706;LOC106570011;LOC106570009;u2af2;LOC106570007;LOC106570012	LOC106570168:interleukin-11-like LOC106570167:serine/threonine-protein kinase SBK1-like LOC106570010:adaptin ear-binding coat-associated protein 1-like LOC106570008:epsin-1-like%2C transcript variant X1 LOC106570166: LOC106570139: LOC106570165:coiled-coil domain-containing protein 106-like%2C transcript variant X1 zn706:Zinc finger protein 706 LOC106570011:sialoadhesin-like%2C transcript variant …	LOC106570010:P69682,Q3T093,Q5E9Q4,Q5R630,Q6P756,Q8NC96,Q9CR95,Q9D1J1,Q9NVZ3,Q9VXB0 LOC106570009:A4IIV4,A8MUP6,D3Z7H4,D3ZK93,Q4V922,Q6UXU4 u2af2:O75175,P26368,P26369,P90727,Q24562,Q8K0V4 LOC106570007:A6NL88,Q8C3Q5	LOC106570010:CG9132,Necap1,NECAP1,Necap2,NECAP2 LOC106570009:,gsg1l,Gsg1l,GSG1L u2af2:Cnot3,CNOT3,U2af2,U2AF2,U2af50,uaf-1 LOC106570007:Shisa7,SHISA7
13	53250001	53400000	1.11763	-0.528764	1.64639	1.4835	-1.3535	2.837	2.24169			gabrg2;	LOC106567504:Gabrg1,GABRG1,Gabrg2,GABRG2	LOC106567504	LOC106567504:gamma-aminobutyric acid receptor subunit gamma-2%2C transcript variant	LOC106567504:P18508,P21548,P22300,P22723,Q5REA1,Q8N1C3,Q9R0Y8	LOC106567504:Gabrg1,GABRG1,Gabrg2,GABRG2
3	38400001	38550000	0.142637	-1.44274	1.58538	1.53804	-1.88019	3.41824	2.50181			Unknown;gsonmt00009057001;Unknown;map2k2;loc100332965;gsonmt00014036001;gsonmt00029983001;gsonmt00024383001;	LOC106600441:map2k1,Map2k1,MAP2K1,map2k2,Map2k2,MAP2K2 LOC106599992:Onecut1,ONECUT1,Onecut2,ONECUT2,Onecut3,ONECUT3	LOC106599995;LOC106600441;LOC106599992;LOC106599990	LOC106600441:dual specificity mitogen-activated protein kinase kinase 2-like LOC106599992:one cut domain family member 2-like%2C transcript variant X1 LOC106599990:leucine-rich repeat and immunoglobulin-like domain-containing nogo receptor-interacting protein 3	LOC106600441:P36506,P36507,Q01986,Q02750,Q05116,Q1HG70,Q63932,Q90321,Q90891,Q91447 LOC106599992:O08755,O60422,O95948,P70512,Q6XBJ3,Q8K557,Q9UBC0	LOC106600441:map2k1,Map2k1,MAP2K1,map2k2,Map2k2,MAP2K2 LOC106599992:Onecut1,ONECUT1,Onecut2,ONECUT2,Onecut3,ONECUT3
13	43800001	43950000	1.17043	-0.259931	1.43036	1.76178	-1.15079	2.91256	2.17146			Unknown;Unknown;orf2p;ski;	ski:ski,Ski,SKI,V-SKI	ski	ski:odd-skipped related transciption factor 1	ski:P12755,P17863,P49140,Q02225,Q60698,Q9TUG2	ski:ski,Ski,SKI,V-SKI
