# Supplementary material for: Changed Patterns of Genomic Variation Following Recent Domestication: Selection Sweeps in Farmed Atlantic Salmon
Source: Front Genet. 2020 Apr 3;11:264. doi: 10.3389/fgene.2020.00264 (PMC7147387; doi:10.3389/fgene.2020.00264)
Supplement: Supplementary file 8 [file Data_Sheet_8.zip › Supp_TableS8.xlsx]

## Sheet: Sheet1
Supplementary Table S8: Genome widows with significantly negative ΔZHp values in both Datasets 1 and 2.
				Dataset 1: Pools			Dataset 2: individuals
Chromosome	bp start	bp end	(-ZHp farmed pool)	(-ZHp wild pool)	ΔZHp pools	(-ZHp farmed indv)	(-ZHp wild indv)	ΔZHp individuals	Average ΔZHp	Overlapping gene Aliases	Gene Names conversion
10	21375001	21525000	-2.67034	-2.67034	-4.74964	-2.13546	1.14573	-3.28119	-4.01542	LOC106613807;ubxn6;LOC106613811;LOC106613805;LOC106613806;scam4;LOC106613803;chaf1a	ap3d1;sema4e;scam4;gsonmt00033164001;chaf1a;ubxn6
19	31050001	31200000	-3.30117	-3.30117	-6.30684	-0.0965525	1.26826	-1.36481	-3.83583	LOC106578675;LOC106578710;LOC106578672;LOC106578673;LOC106578671	gsonmt00060971001;fbxl13;smarcd3b;slc4a2b;chpf2
16	675001	825000	-1.25919	-1.25919	-3.92188	0.469131	4.13652	-3.66739	-3.79464	LOC106573022	reln
21	8175001	8325000	-2.87436	-2.87436	-4.88397	-0.559005	2.00341	-2.56242	-3.72319
21	8250001	8400000	-2.53313	-2.53313	-4.77021	0.145966	2.5093	-2.36333	-3.56677		lreo_3
10	21450001	21600000	-1.99793	-1.99793	-4.57459	-1.71502	0.835319	-2.55034	-3.56247	LOC106613807;ubxn6;LOC106613811;LOC106613806;scam4;tmigd2;fsd1;stap2;mpnd;sh3gl1;chaf1a	ap3d1;stap2a;sh3gl1;Unknown;sema4e;fsd1;mpnd;scam4;chaf1a;ubxn6
21	35325001	35475000	-2.61665	-2.61665	-4.37924	-0.24877	2.4456	-2.69437	-3.53681	med4;LOC106582245;LOC106582246;nek5	Unknown;sucla2;nek1;itm2b
20	30900001	31050000	-3.13456	-3.13456	-5.44102	0.20534	1.71331	-1.50797	-3.4745	izumo1;LOC106580485;LOC106580449;LOC106580450;LOC106580452;idua;trnae-uuc;LOC106580476;LOC106580453;LOC106580478	izumo1;kcnv2a;atp5i;gsonmt00049183001;piwil2;yo84;dusp2;idua;tnks;piwil2;Unknown
20	61950001	62100000	-1.47603	-1.47603	-4.95875	-0.501924	1.40918	-1.9111	-3.43493	LOC106581102	gsonmt00080454001;clmp
20	30975001	31125000	-3.46985	-3.46985	-4.89302	-1.22838	0.716113	-1.94449	-3.41875	LOC106580453;LOC106580478;LOC106580454	gsonmt00049183001;piwil2;yo84;gsonmt00028727001;tnks;piwil2;htr7
11	26400001	26550000	-2.93299	-2.93299	-5.36335	-0.572065	0.653124	-1.22519	-3.29427	LOC106562342	chst8
10	90150001	90300000	-0.534699	-0.534699	-3.88275	0.280155	2.81854	-2.53838	-3.21057	LOC106561311;slc1a2;pamr1	spryd3;gsonmt00080454001;slc1a2b;pamr1
20	31050001	31200000	-2.55115	-2.55115	-4.44124	-1.2434	0.576186	-1.81959	-3.13042	LOC106580454	gsonmt00028727001;htr7
10	21300001	21450000	-2.50711	-2.50711	-3.12857	-1.37332	1.70261	-3.07593	-3.10225	LOC106613805;LOC106613806;LOC106613803	ap3d1;gsonmt00033164001
21	35250001	35400000	-1.89128	-1.89128	-4.49367	0.860771	2.45858	-1.59781	-3.04574		sucla2
11	53475001	53625000	-2.88653	-2.88653	-4.52721	0.713976	2.23565	-1.52168	-3.02444	LOC106562972	lamc3
20	31125001	31275000	-1.45967	-1.45967	-4.85515	0.899701	2.03768	-1.13798	-2.99656	LOC106580454;LOC106580455	htr7;atad1b
20	62025001	62175000	-1.12002	-1.12002	-3.76984	0.149456	2.37017	-2.22072	-2.99528	LOC106581101;LOC106581100	rbm7;gsonmt00080454001;barx2;clmp
11	52950001	53100000	-2.9466	-2.9466	-4.81746	1.89157	3.03013	-1.13856	-2.97801	ptcd2;LOC106563013;LOC106562967;LOC106562968	Unknown;pol;map1b;gsonmt00068663001;ptcd2
11	53025001	53175000	-3.30716	-3.30716	-4.48769	0.672413	2.13503	-1.46262	-2.97515	LOC106562968	pol;map1b
9	26475001	26625000	-2.11481	-2.11481	-4.58351	0.717383	2.07925	-1.36187	-2.97269	LOC106610943;LOC106610942;LOC106610941;LOC106610939;LOC106610945	Unknown;c9orf72;kiaa1109;lingo2b;enpp4;Unknown
19	6000001	6150000	-0.905711	-0.905711	-3.81532	-1.00856	1.03173	-2.04029	-2.92781	LOC106578352;dnmbp	orf2p;gsonmt00073432001;dnmbp;znf281b
9	26400001	26550000	-2.59847	-2.59847	-4.45203	-0.389203	0.892588	-1.28179	-2.86691	LOC106610949;LOC106610948;runx2;clic5;hao1;LOC106610947;cdc5l;supt3h;LOC106610943;LOC106610942;LOC106610945	tmx1;gsonmt00042386001;runx2b;clic5;Unknown;hao1;cdc5l;supt3h;kiaa1109;enpp4;Unknown
14	64125001	64275000	-2.07571	-2.07571	-4.04171	-1.19289	0.447347	-1.64024	-2.84098	LOC106570190;LOC106570210;LOC106570212;LOC106570191	Unknown;st6galnac1.1;gsonmt00051992001;Unknown
10	90225001	90375000	-1.82484	-1.82484	-3.35162	-0.154882	2.13346	-2.28834	-2.81998	slc1a2;LOC106561308	Unknown;slc1a2b;cd44
16	750001	900000	-2.38027	-2.38027	-3.35465	-0.674292	1.60861	-2.2829	-2.81877	LOC106573024	lhfpl3
14	225001	375000	-1.43251	-1.43251	-3.16156	-0.183818	2.28097	-2.46478	-2.81317	LOC106568618;LOC106568619;asap1	Unknown;puf60;tmub2;asap1
9	55350001	55500000	-1.96145	-1.96145	-2.88598	0.0375767	2.76334	-2.72576	-2.80587	LOC106611582;dmb;LOC106611583	Unknown;Unknown;asb5b;gpm6aa
21	8325001	8475000	-1.31167	-1.31167	-4.17029	0.958127	2.30672	-1.34859	-2.75944		lreo_3
28	11550001	11700000	-2.50653	-2.50653	-3.41375	-0.847882	1.18934	-2.03722	-2.72549	trnar-ucg;ict1;trnar-ccu;LOC106589479;LOC106589481;LOC106589480;LOC106589482	si:dkey-75b17.1;tmem238;foxk2;ict1;wdr45b;cdr2l
19	31125001	31275000	-2.67168	-2.67168	-4.0629	-0.672373	0.602427	-1.2748	-2.66885	LOC101448051;LOC106578670;LOC106578671	orf2p;slc4a2b
22	1725001	1875000	-1.4966	-1.4966	-3.81439	0.221421	1.64979	-1.42837	-2.62138
10	69975001	70125000	-2.87296	-2.87296	-3.28243	-0.711635	1.22745	-1.93909	-2.61076	LOC106561030;LOC106561028;wasl;LOC106561029;lmod2	wasl;hyal6;lmod2;hyal4
3	46875001	47025000	-1.73453	-1.73453	-3.13616	-0.489431	1.57363	-2.06307	-2.59961
15	97650001	97800000	-2.75848	-2.75848	-2.79961	-0.62869	1.74847	-2.37716	-2.58838	LOC106572887;LOC106572884;LOC106572886	gsonmt00066911001
5	59925001	60075000	-0.818078	-0.818078	-1.97741	0.0931198	3.23637	-3.14325	-2.56033	LOC106605426;LOC106605480;stea4;LOC106605425	steap4
14	2325001	2475000	-0.409061	-0.409061	-2.79769	0.242949	2.55932	-2.31637	-2.55703	adcy8	adcy8
3	46500001	46650000	-1.52324	-1.52324	-2.69255	-0.990695	1.41637	-2.40706	-2.54981	spata2;zn313	gsonmt00001866001;spat2;gsonmt00013094001;Unknown;gsonmt00049183001;gsonmt00023455001;Unknown;zn313
3	46575001	46725000	-1.44974	-1.44974	-2.98279	-0.496019	1.59358	-2.0896	-2.53619	LOC106600627	gsonmt00013094001;Unknown;gsonmt00049183001;gsonmt00023455001;Unknown;mafb
19	75450001	75600000	-2.19051	-2.19051	-3.69253	0.771812	2.15106	-1.37925	-2.53589	LOC106579682;LOC106579679;LOC106579684;LOC106579677	gsonmt00064468001;Unknown;gfod1;col15a1a
11	53100001	53250000	-3.10571	-3.10571	-3.46574	0.369872	1.92964	-1.55977	-2.51276	pe2r4;prkaa1;LOC106562969	gsonmt00034675001;tmtc4;ttc33;pe2r4;prkaa1
3	46800001	46950000	-1.65503	-1.65503	-2.62529	-0.631203	1.76617	-2.39737	-2.51133		gsonmt00010670001;gsonmt00014036001;gsonmt00001580001
5	44250001	44400000	-1.11521	-1.11521	-3.08348	1.27958	3.21144	-1.93186	-2.50767	s22a4	col2a1a;slc22a4;Unknown
14	300001	450000	-0.826354	-0.826354	-2.51845	-0.0364797	2.44348	-2.47996	-2.4992	LOC106568619;asap1	Unknown;tmub2;asap1
19	42975001	43125000	-1.95103	-1.95103	-2.13704	-1.14501	1.70294	-2.84795	-2.4925		Unknown;Unknown;gsonmt00029983001
21	8100001	8250000	-1.83912	-1.83912	-3.72276	-0.0927227	1.13419	-1.22692	-2.47484
21	35400001	35550000	-1.85657	-1.85657	-2.98512	-0.713375	1.24409	-1.95747	-2.47129	med4;LOC106582200;LOC106582254;LOC106582250;LOC106582245;LOC106582246;nek5;LOC106582249;LOC106582248;LOC106582252	Unknown;alg11;sucla2;nek1;itm2b;lcp1;tbc1d8b;cnot11;rpl31
5	60000001	60150000	-0.716588	-0.716588	-2.06329	0.662656	3.49637	-2.83372	-2.4485	LOC106605426;LOC106605480;LOC106605421;stea4;LOC106605425;LOC106605424;LOC106605423;LOC106605422	steap4;glipr2;tbrg4;naca
20	62100001	62250000	-1.97776	-1.97776	-3.62762	0.0830966	1.33855	-1.25545	-2.44154	LOC106581101;LOC106581100	rbm7;barx2
20	61725001	61875000	-0.75602	-0.75602	-3.32111	0.473021	1.97933	-1.50631	-2.41371	LOC106581080;LOC106581104;LOC106581103	c5ar1;dact1-b;lbh;gramd1b
13	10350001	10500000	-1.99955	-1.99955	-2.76783	-1.49416	0.563731	-2.05789	-2.41286	pim1;uxt;LOC106566500;bcap31;slc35a2;otud5;LOC106566497;LOC106566498;usp11;slc6a8	pim3;uxt;elk1;lrrn1;otud5;slc35a2;bcap31;usp11;slc6a8;pob
20	40350001	40500000	-0.848862	-0.848862	-1.98627	-0.971663	1.8387	-2.81037	-2.39832		gsonmt00029983001
3	11775001	11925000	-1.52617	-1.52617	-2.13868	-2.41256	0.239868	-2.65242	-2.39555	LOC106598744;LOC106598870;LOC106598872;LOC106599184	gsonmt00049788001;nilt3;gsonmt00049183001;nilt4s;nilt4s;nilt4
10	8475001	8625000	-2.08064	-2.08064	-3.23997	-1.24166	0.296347	-1.53801	-2.38899	LOC106613494;LOC106613496	Unknown;Unknown;Unknown;pex5l;usp13
19	43200001	43350000	-1.85681	-1.85681	-2.8792	-0.0752935	1.82218	-1.89747	-2.38834		Unknown;gsonmt00029983001
9	109875001	110025000	-2.35114	-2.35114	-2.05474	-1.40575	1.27653	-2.68228	-2.36851	stard13	Unknown;stard13
11	26325001	26475000	-1.10246	-1.10246	-2.67782	-1.83439	0.164627	-1.99901	-2.33842	LOC106562370;LOC106562344;LOC106562343	Unknown;pepd;thsd4
9	55425001	55575000	-1.34503	-1.34503	-3.07319	-0.363412	1.2205	-1.58391	-2.32855	LOC106611582;dmb;LOC106611600;LOC106611583;egf	Unknown;asb5b;lrit3a;gpm6aa;egf
19	8100001	8250000	-2.17544	-2.17544	-1.64397	-0.97413	2.03547	-3.0096	-2.32679	LOC106578371;nceh1;LOC106578370;LOC106578369;pld1	tpase;nceh1a;lrit1a;Unknown;pld1b;rgra
9	69675001	69825000	-0.146326	-0.146326	-2.48722	-0.717144	1.41697	-2.13412	-2.31067	LOC106611917;LOC106611936;LOC106611935;LOC106611934;LOC106611932;LOC106611931	spon2;ctbp2;reep2;kdm3b
10	69900001	70050000	-2.95298	-2.95298	-3.20477	-0.531704	0.854028	-1.38573	-2.29525	LOC106561030;LOC106561028;LOC106561029	hyal6;hyal4
9	109800001	109950000	-2.01133	-2.01133	-2.055	-0.914869	1.61355	-2.52842	-2.29171	LOC106612894;stard13	stard13;nbea
3	46425001	46575000	-1.07701	-1.07701	-2.54842	-0.571024	1.45535	-2.02637	-2.2874	spata2;LOC106600623;zn313	gsonmt00001866001;spat2;emilin3a;zn313
17	31575001	31725000	-0.924821	-0.924821	-2.61583	1.39444	3.32299	-1.92855	-2.27219		Unknown;Unknown;Unknown;Unknown
14	63600001	63750000	-0.781289	-0.781289	-1.83482	0.174974	2.87997	-2.705	-2.26991	LOC106570213;LOC106570198;LOC106570199	vsp52;gsonmt00047526001;gatad2b;gnrhr1
21	4875001	5025000	-2.13095	-2.13095	-2.38645	-0.145004	1.99678	-2.14179	-2.26412	LOC106581648	gsonmt00080454001;Unknown;gsonmt00056828001
19	55800001	55950000	-0.948107	-0.948107	-2.75308	-1.8129	-0.0873067	-1.7256	-2.23934	LOC106579164;LOC106579167;LOC106579165;adam11;LOC106579162;LOC106579166;LOC106579161	klhl10;gsonmt00075673001;klhl11;fkbp10;gsonmt00074685001;dbf4b;gsonmt00074686001;gjc1
14	54075001	54225000	0.0525497	0.0525497	-1.88007	0.716482	3.23695	-2.52047	-2.20027	tgfr2;LOC106570075	tgfbr2;stt3b
24	36825001	36975000	-0.764457	-0.764457	-1.39179	-0.482793	2.52118	-3.00397	-2.19788	LOC106585801;nol6;arsk;wdr54;LOC106585803	nol6;wdr54;rhobtb2
10	68700001	68850000	-0.988943	-0.988943	-2.95557	-1.0231	0.405625	-1.42872	-2.19214	LOC106561132;LOC106561035;LOC106561036	fam19a5
9	43875001	44025000	-1.00131	-1.00131	-2.46279	-0.0808999	1.82324	-1.90414	-2.18347	LOC106611393;LOC106611395;LOC106611396;LOC106611380;tpo;LOC106611377	col1a2;zbed4;Unknown;gsonmt00031464001;sntg2
16	600001	750000	-0.143882	-0.143882	-2.73259	0.858052	2.475	-1.61694	-2.17476	LOC106573022	reln
10	68625001	68775000	-1.09912	-1.09912	-2.78122	-2.37894	-0.848111	-1.53083	-2.15602	LOC106561132;LOC106561036
17	31875001	32025000	0.307869	0.307869	-2.67053	-0.0220172	1.60577	-1.62779	-2.14916	pim3	orf2p;pim3
19	5925001	6075000	-0.860642	-0.860642	-1.93418	-1.35212	0.939267	-2.29139	-2.11278	LOC106578355;LOC106578349;LOC106578352;dnmbp	si:dkey-75b17.1;Unknown;gsonmt00055886001;dnmbp;znf281b
1	46800001	46950000	-2.73628	-2.73628	-1.72716	-1.93638	0.538839	-2.47522	-2.10119	arhgap22;mapk8;frmpd2	mapk8a;gsonmt00075151001
10	8250001	8400000	-1.56537	-1.56537	-2.17317	-0.399963	1.53919	-1.93916	-2.05616	LOC106613492;LOC106613494	psmd1;pex5l
